# Supplementary material for: Gene co-expression network analysis reveals key potential gene modules in utero-vaginal junction associated with duration of fertility trait of breeder hens
Source: Sci Rep. 2019 Sep 25;9:13860. doi: 10.1038/s41598-019-50148-6 (PMC6761187; doi:10.1038/s41598-019-50148-6)
Supplement: Supplementary file 2 — supporting dataset [file 41598_2019_50148_MOESM2_ESM.xlsx]

## Sheet: expression profile
	Sample ID
Gene	1	2	3	4	5	6	8	9	10	11	12	13	14	15	16	17	18	19	20	21
ENSGALG00000000003	28.1466	13.607	4.11369	5.87952	6.04633	4.77125	14.1458	5.83717	2.53875	17.029	10.176	13.2113	17.4679	4.13847	19.8865	7.57733	4.32474	5.08885	0.861583	17.1141
ENSGALG00000000004	750.576	615.039	855.648	552.675	588.912	694.216	854.403	912.545	752.317	613.045	753.021	697.721	597.789	565.936	751.266	526.625	518.969	683.942	1175.2	722.396
ENSGALG00000000011	185.559	202.291	143.979	185.793	201.947	175.343	172.578	179.007	176.866	172.419	175.767	207.252	176.62	177.954	206.598	174.279	187.045	204.572	215.396	201.766
ENSGALG00000000044	0	0	4.11369	1.1759	1.20927	5.96406	0	0.972862	0.84625	2.12863	6.47561	0.825705	1.94087	4.13847	2.20961	1.89433	0	0	10.339	5.40446
ENSGALG00000000048	1786.79	2995.37	1651.65	1179.43	1231.03	2124.4	1084.51	2210.34	5300.07	2097.76	1467.19	1511.04	2298	1799.2	1641.74	3675.01	881.166	5729.03	2993.14	2430.2
ENSGALG00000000055	1452.16	1284.51	1506.64	1202.95	1374.93	1019.85	1126.94	1110.04	868.253	1374.03	1457.94	1538.29	1532.32	1167.05	1219.7	1136.6	1034.69	1008.61	1356.13	1566.39
ENSGALG00000000059	28.1466	20.8641	30.8527	18.8145	16.9297	19.085	33.0068	35.9959	14.3863	31.9295	67.5313	36.331	32.0244	35.177	17.6769	17.9962	22.7049	25.4443	1.72317	3.60297
ENSGALG00000000067	259.574	182.334	211.855	293.976	226.133	125.245	284.801	275.32	129.476	236.278	293.253	270.006	291.131	288.659	162.406	201.747	221.643	153.683	205.057	159.432
ENSGALG00000000071	190.771	243.113	221.111	151.692	137.856	249.298	115.052	199.437	275.031	250.114	213.695	211.381	192.147	197.612	195.55	182.803	144.879	258.514	214.534	351.29
ENSGALG00000000081	0	0	1.02842	0	0	1.19281	0	1.94572	0	2.12863	0	0.825705	1.94087	5.17309	0	0.947167	0	4.07108	1.72317	0.900743
ENSGALG00000000086	1261.38	1055.91	1588.91	1327.6	1286.66	1022.24	1051.5	1201.48	978.265	1286.76	1478.29	1340.12	1308.15	1271.55	1289.31	1103.45	1182.82	1155.17	1699.9	2205.02
ENSGALG00000000091	753.703	893.53	757.948	841.947	667.514	731.194	722.376	838.607	884.332	771.628	790.024	820.751	916.093	715.956	626.424	605.24	664.929	869.176	958.942	914.254
ENSGALG00000000094	1148.8	1085.84	950.263	1165.32	1145.17	855.246	1291.04	1048.75	798.86	999.392	1116.58	1245.99	1251.86	1222.92	772.258	1005.89	1067.13	848.821	1187.26	985.413
ENSGALG00000000102	138.648	156.935	179.974	123.47	79.8115	132.402	114.109	63.236	123.553	168.162	110.085	113.122	131.009	157.262	123.738	179.015	105.956	158.772	106.836	152.226
ENSGALG00000000104	90.6946	127.906	109.013	21.1663	26.6038	23.8562	38.6651	34.0502	71.085	113.882	90.6585	47.0652	88.3098	41.3847	226.485	275.626	17.299	67.1728	32.7402	26.1215
ENSGALG00000000106	317.952	263.07	239.623	242.236	243.062	297.01	266.883	269.483	297.034	287.365	323.78	273.308	262.018	232.789	270.677	273.731	247.591	340.953	259.337	253.109
ENSGALG00000000107	114.671	139.699	98.7286	55.2675	140.275	91.8465	96.1911	128.418	130.323	113.882	102.685	96.6075	122.275	100.358	134.786	110.819	145.96	135.363	79.2657	77.4639
ENSGALG00000000109	246.022	204.106	246.821	212.839	295.061	274.347	248.965	264.619	212.409	245.857	292.327	272.483	221.26	228.651	233.114	268.995	205.425	188.288	199.026	112.593
ENSGALG00000000112	6.2548	1.81427	3.08527	1.1759	2.41853	2.38562	1.8861	0.972862	6.77	3.19295	0.925087	1.65141	6.79306	0	4.41921	12.3132	0	1.01777	0	0.900743
ENSGALG00000000115	0	0	2.05685	0	22.976	0	0.94305	1.94572	0	0	3.70035	1.65141	1.94087	1.03462	0	0.947167	0	0	43.9408	82.8684
ENSGALG00000000122	10435.1	9289.08	8445.41	11011.2	8785.31	6838.39	12257.8	8013.47	6387.5	9451.12	11047.4	10486.5	8650.48	7881.72	7174.6	6488.09	8771.65	7820.55	9643.7	11454.7
ENSGALG00000000123	0	0	0	2.35181	1.20927	0	0	0.972862	3.385	1.06432	3.70035	1.65141	0	1.03462	1.1048	0.947167	0	0	1.72317	0.900743
ENSGALG00000000129	1481.34	1390.64	1271.13	1793.25	1373.73	1072.34	1274.06	1161.6	1224.52	1337.84	1503.27	1515.17	1579.87	1626.42	1526.84	1217.11	1369.86	1408.59	1514.66	1243.03
ENSGALG00000000136	0	0.907137	0	0	0	3.57843	3.7722	0	4.23125	2.12863	0	0.825705	0.970437	0	2.20961	1.89433	1.08118	3.05331	1.72317	0
ENSGALG00000000137	464.94	352.876	536.837	439.788	459.521	477.125	391.366	386.226	373.196	400.182	541.176	522.671	501.716	498.686	418.721	443.274	413.013	468.174	504.026	493.607
ENSGALG00000000141	238.725	352.876	288.987	693.784	825.928	1063.99	541.311	585.663	701.542	699.255	336.732	231.198	903.477	1749.54	1158.94	1460.53	1064.97	898.691	708.222	744.915
ENSGALG00000000142	775.595	787.395	906.04	997.167	873.089	879.102	728.978	838.607	809.015	888.703	785.399	848.825	826.813	784.241	740.218	793.726	725.475	790.808	845.213	688.168
ENSGALG00000000146	1640.84	1582.05	1281.41	1935.54	2419.74	1547.08	2689.58	1830.93	1205.06	1304.85	1122.13	1435.08	1284.86	1512.61	1500.32	1399.91	1740.71	1641.66	1460.38	1461.91
ENSGALG00000000150	7633.98	6592.16	8343.59	6730.88	5721.03	7647.12	7355.79	6065.8	7707.65	7495.97	8004.78	7627.04	6976.48	5972.85	7688.33	5583.55	6880.66	7341.18	10065.9	13790.4
ENSGALG00000000151	72.9726	163.285	60.6769	37.6289	31.4409	90.6537	61.2983	99.2319	219.179	105.367	91.5836	59.4508	105.778	87.9426	85.0699	140.181	56.2216	70.2262	68.9267	86.4713
ENSGALG00000000154	437.836	449.94	299.271	385.697	424.452	349.494	618.641	430.005	338.5	337.388	435.716	408.724	402.732	625.944	478.38	527.572	512.482	477.334	750.439	1114.22
ENSGALG00000000156	5762.75	6278.29	5051.61	6827.3	4644.79	3800.3	4969.87	5539.48	3801.36	5489.74	6517.24	5239.93	6171.98	4397.13	3410.53	3802.87	4153.91	4393.71	6236.14	4554.16
ENSGALG00000000158	162.625	199.57	200.542	81.1374	66.5096	138.366	80.1593	112.852	143.863	244.792	124.887	144.498	191.176	161.4	101.642	151.547	84.3324	153.683	204.195	230.59
ENSGALG00000000161	254.362	207.734	294.129	182.265	217.668	256.454	187.667	272.401	179.405	271.4	228.496	236.977	234.846	176.92	175.664	183.75	217.318	208.643	167.147	165.737
ENSGALG00000000162	0	5.44282	3.08527	7.05543	0	0	0.94305	0.972862	4.23125	0	7.4007	1.65141	2.91131	6.20771	1.1048	0	0	2.03554	0.861583	2.70223
ENSGALG00000000164	0	3.62855	0	1.1759	0	2.38562	0	0.972862	2.53875	0	0.925087	0	0.970437	0	1.1048	1.89433	0	0	0.861583	1.80149
ENSGALG00000000168	100.077	205.92	195.4	42.3326	61.6725	176.536	53.7539	50.5888	63.4688	309.716	173.916	170.921	247.462	115.877	108.271	79.562	69.1958	65.1373	39.6328	154.928
ENSGALG00000000184	1483.43	661.303	1076.76	92.8964	147.53	118.088	727.092	179.98	368.119	867.417	2029.64	1321.13	770.527	113.808	157.987	116.502	37.8415	372.504	1076.12	658.443
ENSGALG00000000186	262.702	187.777	163.519	132.877	148.74	120.474	213.129	148.848	213.255	224.57	220.171	215.509	191.176	131.397	142.52	107.977	137.31	227.981	186.102	261.215
ENSGALG00000000189	212.663	231.32	206.713	190.496	172.925	205.164	242.364	227.65	274.185	210.734	182.242	175.05	206.703	144.847	241.952	262.365	265.971	273.78	186.102	170.24
ENSGALG00000000195	75.0576	89.8065	75.0749	57.6193	35.0687	76.3399	81.1023	69.0732	115.09	77.695	72.1568	75.9649	59.1967	71.3887	117.109	83.3507	82.17	102.795	73.2346	65.7542
ENSGALG00000000201	1049.76	1028.69	869.017	939.548	1114.94	910.115	1066.59	1064.31	1155.13	1037.71	1013.9	1049.47	886.98	851.491	947.922	847.714	764.398	1012.68	911.555	851.202
ENSGALG00000000208	125.096	129.721	96.6717	136.405	93.1134	145.523	147.116	142.038	134.554	139.425	153.564	148.627	119.364	109.67	108.271	116.502	131.905	113.99	174.04	199.064
ENSGALG00000000209	295.018	312.055	264.305	262.227	251.527	273.154	230.104	200.41	196.33	309.716	329.331	329.456	362.944	353.84	308.24	390.233	152.447	186.252	128.376	175.645
ENSGALG00000000215	52.1233	76.1995	94.6149	76.4338	54.4169	73.9543	65.0705	87.5576	112.551	96.8527	90.6585	79.2677	65.9897	54.8348	90.5939	92.8223	142.716	107.884	109.421	234.193
ENSGALG00000000217	52.1233	5.44282	11.3127	8.23133	31.4409	16.6994	6.60135	9.72862	2.53875	10.6432	60.1307	9.90846	24.2609	9.31157	1.1048	9.47167	5.40592	1.01777	35.3249	43.2357
ENSGALG00000000218	295.018	253.998	353.777	368.058	348.268	401.978	268.769	289.913	271.646	270.336	344.132	298.08	288.22	283.485	303.821	240.58	371.928	240.194	403.221	512.523
ENSGALG00000000220	399.265	511.625	531.695	372.762	272.085	522.451	576.204	495.187	707.465	433.176	521.749	411.201	472.603	419.02	493.847	434.75	576.271	681.906	431.653	565.667
ENSGALG00000000223	413.859	356.505	404.17	403.335	460.73	326.83	464.924	370.661	324.114	391.668	477.345	430.192	492.982	470.751	335.86	359.923	397.876	380.646	423.037	359.396
ENSGALG00000000225	62.548	78.0137	74.0464	50.5639	18.139	59.6406	27.3485	46.6974	83.7788	71.3091	65.6812	33.8539	83.4576	75.5271	45.297	73.879	43.2474	95.6704	89.6047	52.2431
ENSGALG00000000226	100.077	98.8779	156.32	146.988	114.88	88.2681	70.7288	117.716	99.0113	110.689	181.317	147.801	138.773	158.297	133.681	187.539	72.4394	149.612	275.707	295.444
ENSGALG00000000227	1023.7	772.88	726.066	1173.55	1667.58	480.703	1368.37	1044.85	410.431	710.962	727.118	1032.96	1038.37	1082.21	728.066	628.919	1110.38	456.979	554.86	562.964
ENSGALG00000000233	278.339	399.14	306.47	409.215	377.291	336.373	404.568	348.285	355.425	335.259	320.08	382.302	333.83	365.22	329.231	340.98	326.518	340.953	370.481	352.191
ENSGALG00000000234	161.582	108.856	129.581	158.747	227.342	147.909	201.813	242.243	75.3163	120.268	191.493	172.572	120.334	145.881	138.1	82.4035	209.75	78.3683	174.04	303.55
ENSGALG00000000235	763.085	614.131	618.082	813.726	893.647	660.818	1100.54	917.409	665.999	652.425	815.927	770.383	794.788	826.66	645.205	607.134	884.409	626.947	782.318	763.83
ENSGALG00000000239	1.04247	0	0	0	0	1.19281	4.71525	0.972862	11.0013	1.06432	0.925087	0	0	1.03462	3.31441	0	0	1.01777	0.861583	3.60297
ENSGALG00000000241	276.254	260.348	402.113	286.921	232.179	381.7	281.029	200.41	312.266	222.442	279.376	258.446	252.314	381.774	346.908	357.082	667.091	296.171	286.907	296.344
ENSGALG00000000242	1.04247	5.44282	1.02842	0	1.20927	1.19281	4.71525	0.972862	2.53875	8.51452	0	1.65141	3.88175	6.20771	0	4.73583	0	1.01777	1.72317	12.6104
ENSGALG00000000243	191.814	176.892	191.287	259.875	241.853	287.468	275.371	259.754	309.728	216.056	185.017	184.958	222.23	273.139	293.878	306.882	227.049	307.367	289.492	412.54
ENSGALG00000000244	86.5247	86.178	101.814	55.2675	53.2077	72.7615	60.3552	65.1818	60.0838	64.9232	98.0592	84.2219	107.719	91.0464	66.2882	71.9847	44.3286	48.853	87.8815	134.211
ENSGALG00000000247	246.022	208.641	238.594	248.116	232.179	267.19	200.87	222.785	234.411	245.857	195.193	228.72	245.521	265.897	227.59	219.743	288.676	290.065	301.554	240.498
ENSGALG00000000249	15.637	17.2356	25.7106	55.2675	59.254	66.7974	60.3552	78.8018	108.32	28.7365	12.0261	18.9912	29.1131	30.0039	91.6987	78.6148	35.6791	63.1018	64.6188	72.0594
ENSGALG00000000251	53.1658	77.1066	61.7054	81.1374	66.5096	60.8334	26.4054	49.616	85.4713	84.0809	52.73	55.3223	68.9011	61.0425	72.917	104.188	41.085	77.3505	58.5877	57.6476
ENSGALG00000000253	234.555	245.834	242.708	239.884	259.992	312.517	262.168	253.917	259.799	261.821	230.347	307.988	279.486	231.755	250.79	266.154	283.27	315.509	361.003	317.062
ENSGALG00000000255	232.47	302.076	316.754	235.181	245.481	382.893	182.952	278.239	305.496	274.593	306.204	234.5	249.402	267.966	333.651	274.678	366.522	270.727	278.291	258.513
ENSGALG00000000259	1826.4	1631.03	1809	1238.23	1162.1	945.9	1454.18	1059.45	1012.96	1858.29	1539.34	1786.83	1835.1	1668.84	1244.01	1399.91	1219.58	1393.33	1344.07	1297.97
ENSGALG00000000264	155.327	185.963	177.917	168.154	188.645	258.84	164.091	192.627	216.64	192.641	172.991	143.673	167.886	147.95	173.454	205.535	218.399	195.412	153.362	178.347
ENSGALG00000000273	70.8877	73.4781	91.5296	91.7205	60.4633	102.582	61.2983	82.6933	92.2413	80.8879	98.9843	86.6991	99.9551	105.531	97.2227	91.8752	109.2	81.4216	103.39	80.1661
ENSGALG00000000275	503.511	402.769	550.206	522.101	495.799	490.246	432.86	553.559	563.603	444.884	527.3	520.194	501.716	460.405	507.105	455.587	521.131	453.926	479.902	398.128
ENSGALG00000000276	45.8685	54.4282	49.3643	58.7952	58.0447	50.0981	82.0454	66.1546	66.8538	53.2158	49.9547	42.9367	60.1671	55.8694	36.4585	58.7243	54.0592	30.5331	64.6188	51.3424
ENSGALG00000000277	1.04247	1.81427	3.08527	10.5831	3.6278	2.38562	0.94305	9.72862	2.53875	0	5.55052	4.95423	1.94087	1.03462	5.52402	2.8415	5.40592	3.05331	4.30792	4.50372
ENSGALG00000000280	48.9959	34.4712	35.9948	55.2675	74.9744	56.0621	48.0956	46.6974	36.3888	31.9295	38.8537	40.4596	31.054	40.3501	57.4498	42.6225	25.9484	51.9063	36.1865	25.2208
ENSGALG00000000284	647.372	654.046	690.072	509.167	453.474	632.19	427.202	417.358	549.217	563.023	562.453	552.397	642.43	431.436	454.074	514.312	516.806	661.551	361.003	349.488
ENSGALG00000000293	96.9494	135.163	93.5865	90.5446	10.8834	114.51	77.3301	42.8059	79.5475	92.5954	58.2805	71.8364	77.635	46.5578	143.624	123.132	80.0077	122.132	51.695	38.732
ENSGALG00000000295	0	0	0	0	1.20927	7.15687	0	1.94572	1.6925	0	1.85017	0	0	3.10386	3.31441	2.8415	2.16237	3.05331	1.72317	1.80149
ENSGALG00000000296	1430.26	1631.03	1464.47	2039.02	2318.16	1815.46	2695.24	2497.34	1770.36	1422.99	1435.73	1476.36	1258.66	1731.95	1764.37	1624.39	2031.55	2091.52	1785.2	1419.57
ENSGALG00000000299	14.5945	68.0352	20.5685	4.70362	13.3019	33.3987	6.60135	8.75576	71.9313	29.8008	13.8763	17.3398	42.6992	45.5232	32.0393	164.807	4.32474	100.759	8.61583	2.70223
ENSGALG00000000302	0	0	17.4832	3.52771	0	1.19281	0	0	1.6925	1.06432	0	0.825705	3.88175	0	0	0	1.08118	0	0	0
ENSGALG00000000309	1725.28	1201.05	1388.37	1962.58	2264.95	1140.33	2402.89	1900	816.632	1444.28	1580.05	1786	1411.99	2039.23	1400.89	1046.62	1845.58	1282.39	2594.23	3483.17
ENSGALG00000000311	175.134	164.192	115.183	152.868	199.529	90.6537	135.799	140.092	86.3175	130.911	224.796	138.719	114.512	116.912	103.852	86.1922	142.716	136.381	124.068	52.2431
ENSGALG00000000314	112.586	48.9854	75.0749	169.33	175.343	34.5915	146.173	89.5033	15.2325	63.8589	84.1829	166.792	109.659	121.05	102.747	23.6792	98.3878	18.3199	30.1554	34.2282
ENSGALG00000000318	8566.99	8138.83	8538.99	3348.98	4735.48	5194.69	5543.25	3500.36	5489.63	7928.08	9620.9	12147.8	10404.1	5019.97	6203.47	7340.54	4479.35	3099.11	1726.61	2849.05
ENSGALG00000000329	2186.05	1708.14	1963.26	2490.57	2801.87	1174.92	2240.69	2499.28	1331.15	2032.84	2491.26	2368.95	2320.32	1784.72	1373.27	1233.21	2414.29	1333.28	2484.81	3827.26
ENSGALG00000000336	805.826	1018.71	669.503	538.564	963.784	980.491	608.267	759.805	1599.41	979.17	1191.51	906.624	946.177	623.875	1225.23	1462.43	724.394	605.573	257.613	377.411
ENSGALG00000000337	14.5945	34.4712	26.739	17.6386	36.278	32.2059	15.0888	9.72862	43.1588	58.5373	40.7038	30.5511	57.2558	33.1078	29.8297	22.732	19.4613	8.14216	6.03108	18.9156
ENSGALG00000000349	1549.1	1309	1593.03	1760.33	1521.26	1117.66	1600.36	1518.64	1056.97	1410.22	1589.3	1757.1	1656.54	1663.67	1424.09	1399.91	1473.65	1148.04	1686.98	1640.25
ENSGALG00000000352	346.099	373.74	439.137	432.733	383.337	410.327	223.503	377.471	449.359	407.633	377.435	337.713	364.884	385.913	451.865	411.07	415.175	390.824	448.023	644.031
ENSGALG00000000357	3665.31	3178.61	3363.97	3467.74	4377.54	3118.01	4112.64	3138.45	2506.59	3435.61	2568.97	2833.82	3007.39	2739.67	3452.51	2399.17	4095.53	3020.74	1412.14	732.304
ENSGALG00000000362	370.076	606.874	385.659	500.935	483.706	452.076	413.999	443.625	507.75	569.409	443.117	376.522	467.751	525.586	438.607	599.557	497.345	394.895	382.543	208.972
ENSGALG00000000364	165.752	122.463	138.837	176.386	328.92	42.9412	743.123	406.656	30.465	86.2095	80.4826	136.241	219.319	75.5271	43.0873	14.2075	269.215	43.7641	36.1865	7.20594
ENSGALG00000000367	232.47	209.549	193.343	88.1928	160.832	88.2681	115.052	98.2591	159.095	203.284	211.845	183.307	171.767	130.362	162.406	124.079	99.469	105.848	139.577	82.8684
ENSGALG00000000374	778.722	853.616	717.839	754.931	870.671	566.586	825.169	794.828	472.208	801.429	898.259	975.984	897.655	823.556	568.974	675.33	760.073	504.814	739.239	502.615
ENSGALG00000000377	2918.91	2598.04	2633.79	3060.88	3050.98	3095.35	2839.52	2801.84	2361.04	2658.66	2508.84	2541.52	2688.11	3034.54	2584.14	2848.13	3457.63	2657.4	2746.73	2448.22
ENSGALG00000000378	41.6987	47.1711	47.3074	28.2217	56.8355	42.9412	72.6149	37.9416	28.7725	52.1514	45.3293	36.331	38.8175	42.4194	41.9825	30.3093	62.7087	28.4976	49.1103	34.2282
ENSGALG00000000379	125.096	128.813	103.871	141.109	117.299	112.124	90.5328	88.5305	115.936	130.911	164.665	175.875	144.595	113.808	139.205	131.656	84.3324	37.6575	81.8504	84.6698
ENSGALG00000000390	723.472	671.281	704.47	612.646	663.887	656.046	627.128	746.185	533.984	627.946	530.075	636.619	700.656	727.337	594.384	605.24	601.139	634.071	819.366	452.173
ENSGALG00000000394	3.1274	0	0	3.52771	2.41853	0	0	0.972862	0.84625	0	12.9512	4.12853	0	0	0	0	3.24355	0	0	0
ENSGALG00000000396	300.23	230.413	298.243	243.412	223.714	163.415	162.205	226.677	226.795	237.342	283.077	259.271	236.787	203.82	215.437	211.218	203.263	233.069	288.63	264.818
ENSGALG00000000397	816.251	756.552	611.912	790.208	835.602	826.618	1017.55	863.902	682.078	691.805	693.815	762.952	682.218	783.206	714.808	712.269	776.291	810.145	718.561	892.636
ENSGALG00000000399	0	2.72141	1.02842	2.35181	2.41853	1.19281	0.94305	0	0	4.25726	13.8763	26.4226	15.527	3.10386	0	5.683	1.08118	1.01777	0	4.50372
ENSGALG00000000400	0	2.72141	0	1.1759	0	0	0	0	0.84625	1.06432	0.925087	4.95423	0.970437	1.03462	1.1048	0	0	0	0	0
ENSGALG00000000401	164.71	225.877	167.633	234.005	266.038	182.5	220.674	249.053	280.109	185.191	205.369	174.224	187.294	217.27	225.38	224.479	241.104	219.838	254.167	217.98
ENSGALG00000000402	131.351	161.47	118.269	112.887	89.4856	181.307	110.337	137.174	137.939	177.741	140.613	163.49	196.028	212.097	152.463	204.588	96.2254	107.884	99.9437	269.322
ENSGALG00000000404	631.735	540.653	866.96	512.694	507.891	730.001	503.589	513.671	797.168	617.303	599.456	611.848	634.666	609.39	602.118	599.557	623.844	657.48	721.145	1116.02
ENSGALG00000000406	0	1.81427	0	1.1759	0	0	0.94305	0	4.23125	0	2.77526	0.825705	1.94087	0	1.1048	1.89433	0	0	0.861583	1.80149
ENSGALG00000000407	7.29726	9.9785	4.11369	8.23133	16.9297	10.7353	5.6583	0	11.8475	10.6432	11.101	8.25705	3.88175	3.10386	5.52402	10.4188	2.16237	13.231	3.44633	9.00743
ENSGALG00000000408	551.465	509.811	737.379	525.629	582.866	597.599	401.739	452.381	647.382	603.467	507.873	516.892	631.755	579.386	634.157	652.598	526.537	494.636	522.12	725.999
ENSGALG00000000409	1331.23	1247.31	1209.43	1167.67	1176.61	1106.93	1319.33	1203.43	1252.45	1232.48	1327.5	1294.71	1324.65	1271.55	1306.98	1231.32	1153.62	1208.09	1023.56	1393.45
ENSGALG00000000410	566.059	549.725	491.586	602.063	660.259	592.827	678.996	608.039	582.22	514.064	500.472	447.532	503.657	563.867	557.926	582.508	744.936	721.599	523.843	559.361
ENSGALG00000000417	38.5713	31.7498	48.3359	31.7494	14.5112	40.5556	31.1207	33.0773	49.0825	57.473	53.655	44.5881	67.9306	47.5924	28.7249	32.2037	32.4355	41.7286	16.3701	51.3424
ENSGALG00000000419	942.39	826.401	978.03	879.576	920.251	651.275	825.169	888.223	820.863	955.755	980.592	1029.65	958.792	904.257	787.725	757.733	802.239	779.612	958.081	771.036
ENSGALG00000000424	307.528	380.09	313.669	162.275	169.297	351.879	179.18	219.867	553.448	388.475	353.383	265.877	397.879	343.493	278.411	388.338	240.023	362.326	315.34	376.511
ENSGALG00000000428	832.931	738.409	1289.64	804.319	811.417	825.426	785.561	754.941	753.163	993.006	1076.8	1023.05	1002.46	849.422	802.087	644.073	624.925	763.328	978.759	1397.95
ENSGALG00000000430	260.617	307.519	252.992	293.976	270.875	312.517	221.617	340.502	295.341	272.465	292.327	258.446	267.841	263.828	301.611	248.158	400.038	311.438	318.786	263.918
ENSGALG00000000433	2580.1	2137.21	2783.94	1614.52	1436.61	1190.43	4527.58	3663.8	2201.94	4257.26	2781.74	3109.61	3252.91	1617.11	1027.47	1075.98	2662.96	3645.65	4046.86	2857.16
ENSGALG00000000438	260.617	372.833	312.641	498.583	417.196	347.108	406.455	428.059	385.044	252.243	407.963	457.441	339.653	451.094	419.825	288.886	449.773	311.438	563.476	338.679
ENSGALG00000000442	10.4247	20.8641	13.3695	11.759	10.8834	27.4347	8.48745	8.75576	33.0038	15.9647	24.9773	12.3856	8.73394	13.45	16.5721	27.4678	14.0554	17.3021	9.47742	30.6253
ENSGALG00000000451	93.822	86.178	127.524	61.147	48.3706	60.8334	59.4122	80.7476	93.9338	108.56	46.2543	86.6991	105.778	65.181	85.0699	108.924	81.0888	101.777	73.2346	54.0446
ENSGALG00000000452	95.9069	65.3138	68.9043	37.6289	58.0447	45.3268	42.4373	53.5074	65.1613	62.7946	74.007	46.2395	109.659	88.9772	121.528	196.064	50.8157	36.6397	40.4944	54.9453
ENSGALG00000000456	618.183	553.353	693.157	664.386	597.377	595.213	587.52	618.74	511.135	750.342	864.031	715.061	553.149	672.502	547.983	430.961	541.674	483.441	819.366	1006.13
ENSGALG00000000458	6.2548	6.34996	7.19896	1.1759	1.20927	7.15687	2.82915	0	6.77	4.25726	3.70035	0.825705	3.88175	4.13847	0	3.78867	7.56829	5.08885	4.30792	9.00743
ENSGALG00000000461	2249.64	2914.63	1484.01	5453.84	3325.48	2252.03	2116.2	4363.29	2077.54	2691.65	1747.49	2070.87	2284.41	3369.75	2765.32	1674.59	2880.28	4040.55	1150.21	2194.21
ENSGALG00000000466	77.1425	187.777	80.217	128.174	73.7652	102.582	98.0772	148.848	145.555	104.303	80.4826	50.368	70.8419	60.0079	89.4891	143.022	70.277	139.435	225.735	172.042
ENSGALG00000000469	131.351	67.1281	132.667	406.863	360.361	65.6046	251.794	108.961	11.8475	48.9585	123.037	221.289	73.7532	244.17	178.978	15.1547	600.057	41.7286	6.03108	0
ENSGALG00000000470	249.149	302.984	232.424	239.884	215.249	474.739	348.929	234.46	308.035	233.085	273.826	228.72	284.338	293.832	299.402	347.61	402.201	346.042	354.972	216.178
ENSGALG00000000474	3198.29	2475.58	2773.66	4119.19	3242.04	3659.55	3209.2	2857.3	3374	2902.39	3179.52	2777.67	2494.99	2914.52	3353.08	2207.85	3090.03	3129.64	4009.81	6257.46
ENSGALG00000000476	4.16987	9.9785	6.17054	5.87952	6.04633	13.1209	0	8.75576	24.5413	5.32158	7.4007	6.60564	12.6157	7.24233	15.4673	21.7848	3.24355	8.14216	0.861583	5.40446
ENSGALG00000000477	8.33973	6.34996	9.2558	3.52771	2.41853	0	2.82915	3.89145	5.0775	7.45021	9.25087	2.47712	2.91131	0	5.52402	3.78867	3.24355	1.01777	5.1695	0.900743
ENSGALG00000000478	238.725	265.791	223.168	297.504	256.364	268.383	356.473	447.517	385.044	256.5	277.526	255.143	227.082	265.897	310.45	309.724	282.189	315.509	261.921	378.312
ENSGALG00000000483	2.08493	0	1.02842	0	1.20927	1.19281	0.94305	0	1.6925	2.12863	0	1.65141	0	1.03462	0	0	0	0	0.861583	0
ENSGALG00000000497	0	0.907137	7.19896	0	3.6278	1.19281	2.82915	8.75576	1.6925	3.19295	0	2.47712	1.94087	0	1.1048	2.8415	1.08118	5.08885	1.72317	4.50372
ENSGALG00000000498	47.9535	70.7567	75.0749	19.9904	14.5112	44.134	11.3166	19.4572	45.6975	57.473	51.8049	29.7254	47.5514	53.8002	26.5153	100.4	20.5425	21.3732	13.7853	28.8238
ENSGALG00000000504	33.3589	126.092	116.212	11.759	21.7668	46.5197	56.583	43.7788	97.3188	61.7303	41.6289	46.2395	117.423	50.6963	29.8297	65.3545	21.6237	58.0129	62.8956	35.129
ENSGALG00000000505	1.04247	0	1.02842	1.1759	0	1.19281	0	0.972862	0	4.25726	0	0	0.970437	1.03462	0	0	1.08118	0	0	2.70223
ENSGALG00000000507	3.1274	6.34996	0	7.05543	7.25559	1.19281	3.7722	9.72862	8.4625	5.32158	5.55052	6.60564	3.88175	1.03462	6.62882	3.78867	1.08118	5.08885	2.58475	4.50372
ENSGALG00000000510	408.647	391.883	499.813	535.036	451.056	442.533	352.701	477.675	427.356	379.96	420.915	431.018	380.411	404.536	353.537	415.806	501.67	393.877	417.006	479.195
ENSGALG00000000511	348.184	295.727	366.118	357.475	278.131	254.069	340.441	343.42	338.5	258.629	382.986	322.851	332.86	282.451	335.86	286.044	328.68	337.9	446.3	400.831
ENSGALG00000000513	278.339	319.312	281.788	306.911	349.478	293.432	430.031	324.936	308.035	305.458	320.08	336.888	341.594	352.805	373.424	363.712	299.488	296.171	355.834	297.245
ENSGALG00000000516	32.3165	22.6784	21.5969	295.152	140.275	33.3987	19.8041	21.403	27.9263	29.8008	26.8275	25.5969	32.0244	79.6656	108.271	22.732	165.421	17.3021	14.6469	5.40446
ENSGALG00000000518	2039.06	1736.26	2013.65	1819.12	1475.3	1517.26	1606.01	1928.21	1622.26	2013.68	1984.31	2189.77	2053.45	1439.15	1329.08	1462.43	1400.13	1534.8	1891.18	1792.48
ENSGALG00000000521	427.411	479.875	408.284	408.039	360.361	543.922	536.595	382.335	266.569	490.649	444.042	489.643	498.805	585.594	530.306	627.024	271.377	536.365	398.913	249.506
ENSGALG00000000523	306.485	327.476	292.072	333.957	273.294	329.216	367.79	335.637	325.806	286.301	328.406	333.585	276.575	296.935	354.642	281.309	417.337	300.242	263.645	341.382
ENSGALG00000000525	281.466	293.005	181.002	230.477	211.621	243.334	313.093	223.758	270.8	218.185	234.972	246.06	165.945	244.17	249.686	268.995	262.728	237.141	211.088	276.528
ENSGALG00000000528	549.38	566.053	595.457	556.203	588.912	410.327	540.368	573.989	499.288	580.052	496.772	553.223	600.701	659.052	420.93	552.198	383.821	552.649	463.532	490.004
ENSGALG00000000529	117.799	134.256	89.4728	49.388	50.7891	52.4837	36.779	69.0732	84.625	120.268	84.1829	104.865	119.364	69.3194	45.297	61.5658	34.5979	87.5283	163.701	112.593
ENSGALG00000000533	2002.58	1932.2	2130.89	1964.94	2048.49	1884.64	1775.76	1811.47	1735.66	1821.04	1816.87	1852.88	1995.22	1839.55	1824.03	1638.6	2041.28	1739.37	1886.87	1653.76
ENSGALG00000000535	105.289	109.764	94.6149	90.5446	122.136	116.896	149.945	107.015	122.706	96.8527	109.16	106.516	103.837	99.3234	107.166	118.396	117.849	112.973	115.452	170.24
ENSGALG00000000538	232.47	235.856	221.111	249.292	211.621	177.729	211.243	179.007	225.949	210.734	254.399	231.198	215.437	208.993	219.856	242.475	201.1	217.803	187.825	222.484
ENSGALG00000000540	720.344	726.616	719.896	803.143	875.508	900.573	801.593	957.296	772.627	682.226	561.528	699.372	710.36	862.872	767.839	1063.67	832.512	875.283	734.931	671.054
ENSGALG00000000541	1615.82	1675.48	1618.74	1833.23	2012.22	1925.2	1728.61	1855.25	1977.69	1477.27	1790.97	1637.37	1543	1527.1	1864.91	1731.42	2001.27	2062	1294.1	1213.3
ENSGALG00000000542	1838.91	1361.61	2100.04	1663.9	1636.14	1481.47	1663.54	1758.93	1837.21	1908.32	2000.96	2117.93	1731.26	1622.28	1762.16	1257.84	1314.72	1634.54	2311.63	3439.94
ENSGALG00000000544	39.6137	82.5494	31.8811	21.1663	15.7204	28.6275	20.7471	35.023	54.16	28.7365	17.5767	17.3398	25.2314	30.0039	22.0961	44.5168	4.32474	56.9951	79.2657	44.1364
ENSGALG00000000549	71.9302	64.4067	45.2506	75.2579	90.6949	54.8693	70.7288	54.4803	54.16	92.5954	135.063	85.0477	71.8124	67.2502	83.9651	78.6148	74.6017	54.9596	74.9578	98.181
ENSGALG00000000550	449.303	429.983	503.927	398.632	458.311	497.402	473.411	461.137	430.741	437.433	502.322	445.881	442.519	427.297	426.454	485.897	503.832	432.552	482.487	400.831
ENSGALG00000000551	603.588	623.203	539.922	620.877	740.07	607.141	753.497	817.204	742.162	514.064	637.385	528.451	529.859	644.567	634.157	619.447	538.43	743.99	631.541	670.153
ENSGALG00000000557	38.5713	23.5856	39.0801	17.6386	42.3243	26.2419	35.8359	57.3989	33.85	56.4087	36.0784	40.4596	38.8175	26.9001	22.0961	30.3093	33.5167	42.7464	22.4012	17.1141
ENSGALG00000000558	2.08493	10.8856	2.05685	3.52771	1.20927	1.19281	0	1.94572	8.4625	2.12863	1.85017	4.12853	2.91131	3.10386	4.41921	2.8415	0	3.05331	7.75425	9.00743
ENSGALG00000000560	195.984	514.346	168.661	87.0169	96.7412	114.51	25.4624	40.8602	139.631	276.722	180.392	67.7078	143.625	199.681	198.865	392.127	170.827	46.8174	137.853	113.494
ENSGALG00000000564	389.882	507.997	479.245	377.465	460.73	534.38	295.175	452.381	603.377	522.579	600.381	452.487	518.214	362.116	566.764	448.957	464.909	409.144	509.196	609.803
ENSGALG00000000568	52.1233	114.299	67.8759	90.5446	55.6262	44.134	66.0135	61.2903	101.55	79.8236	35.1533	66.8821	50.4627	41.3847	45.297	90.928	102.713	179.128	7.75425	22.5186
ENSGALG00000000573	817.294	735.688	394.914	143.46	85.8578	351.879	371.562	304.506	957.109	404.44	1088.83	608.545	250.373	117.947	191.131	368.448	124.336	218.821	200.749	306.253
ENSGALG00000000576	129.266	149.678	76.1033	130.525	151.158	120.474	115.995	139.119	102.396	126.653	154.49	123.03	125.186	137.604	118.214	110.819	73.5206	125.186	154.223	173.843
ENSGALG00000000577	509.766	476.247	418.568	496.232	423.243	504.559	525.279	468.92	549.217	408.697	405.188	483.038	409.525	459.371	483.904	494.421	490.858	480.388	479.902	479.195
ENSGALG00000000579	1467.79	1226.45	1417.17	1272.33	1324.15	854.053	1314.61	1186.89	849.635	1319.75	1371.9	1567.19	1413.93	1318.1	977.751	991.684	1021.72	1002.5	1129.54	1120.52
ENSGALG00000000581	1359.38	1413.32	1313.3	1583.94	1691.76	1446.88	1417.4	1380.49	1359.08	1354.87	1124.91	1204.7	1328.53	1488.82	1305.88	1453.9	1419.6	1550.06	1255.33	1429.48
ENSGALG00000000583	880.884	896.251	839.193	1271.15	1341.07	953.056	1234.45	1075.01	797.168	968.527	747.47	830.66	836.517	1300.52	1051.77	845.82	1070.37	1066.62	1013.22	893.537
ENSGALG00000000584	1775.32	3296.53	1981.77	3595.92	3372.64	2769.71	1512.65	3354.43	3667.65	2840.66	1027.77	1811.6	2395.04	3483.56	3723.19	3925.06	2642.42	4791.66	1194.15	535.942
ENSGALG00000000585	51.0808	117.021	47.3074	5.87952	6.04633	101.389	37.722	6.81004	52.4675	150.068	121.186	29.7254	83.4576	23.7962	41.9825	134.498	34.5979	2.03554	0	9.00743
ENSGALG00000000589	68.8028	130.628	118.269	176.386	243.062	178.922	130.141	92.4219	176.02	103.239	94.3589	56.148	123.246	194.508	188.921	163.86	94.0631	215.767	77.5425	63.9528
ENSGALG00000000596	835.016	794.652	902.955	1008.93	882.763	930.393	977	842.499	968.11	815.265	808.526	936.35	747.237	888.737	805.402	810.775	1003.34	913.958	829.705	857.507
ENSGALG00000000599	173.049	190.499	152.207	135.229	164.46	119.281	146.173	132.309	102.396	183.062	156.34	213.858	184.383	218.304	151.358	175.226	195.694	108.901	133.545	136.012
ENSGALG00000000603	1088.33	1307.18	1016.08	1367.58	1290.29	1170.15	1555.09	1524.48	1386.16	1209.06	1102.7	1140.3	943.265	1153.6	1214.18	1313.72	1169.84	1393.33	1139.87	1362.82
ENSGALG00000000604	8.33973	9.9785	6.17054	2.35181	8.46486	1.19281	7.5444	10.7015	0.84625	14.9004	17.5767	8.25705	16.4974	3.10386	4.41921	7.57733	6.48711	5.08885	12.0622	10.8089
ENSGALG00000000606	1027.87	776.509	922.495	931.316	1001.27	704.952	1171.27	917.409	681.232	855.709	913.061	913.23	1046.13	1002.55	710.389	823.088	788.184	814.216	1058.02	778.242
ENSGALG00000000607	251.234	320.219	514.211	331.605	429.289	468.775	510.19	582.744	464.591	239.471	289.552	275.786	328.008	323.836	395.52	497.263	363.278	306.349	539.351	297.245
ENSGALG00000000608	10092.1	10788.6	8175.96	11812	12813.4	7872.56	14960.5	10333.7	7216.82	10711.3	10800.4	10960.4	10651.5	12010.9	9577.54	11922.9	9440.9	9500.89	11322.1	8998.42
ENSGALG00000000611	418.029	449.94	383.602	552.675	602.214	506.945	860.062	590.527	540.754	409.761	407.038	465.698	392.057	551.452	422.035	470.742	496.264	337.9	496.272	640.428
ENSGALG00000000613	2372.65	2268.75	2468.21	2746.91	2804.29	1928.78	2510.4	2332.92	1642.57	2178.65	2032.42	2454.82	2350.4	2620.69	1912.42	2286.46	2439.15	2001.95	2033.34	1916.78
ENSGALG00000000615	408.647	426.354	432.966	362.179	399.057	305.36	397.024	371.633	234.411	491.714	488.446	489.643	421.17	459.371	348.013	412.965	392.47	332.811	479.04	441.364
ENSGALG00000000616	5495.88	6748.19	6996.36	3972.2	4367.87	6431.64	17268.2	5621.2	6398.5	6256.04	4758.65	5586.72	6093.38	5462.79	5303.06	5609.12	3568.99	5101.07	5209.13	3183.23
ENSGALG00000000618	355.481	300.262	298.243	331.605	359.152	355.458	298.947	304.506	320.729	389.539	291.402	357.53	293.072	351.77	291.668	388.338	321.112	317.544	310.17	344.084
ENSGALG00000000619	100.077	39.914	51.4211	69.3784	122.136	25.049	79.2162	84.639	33.0038	40.444	54.5801	71.0107	62.108	46.5578	60.7642	52.0942	76.7641	46.8174	43.9408	14.4119
ENSGALG00000000621	1810.76	1786.15	1535.44	844.299	1335.03	1406.32	1256.14	1715.16	2507.44	1950.89	1816.87	1907.38	1942.82	1577.79	1948.87	2232.47	1479.06	1333.28	1353.55	1534.87
ENSGALG00000000625	217.875	224.97	229.338	208.135	298.688	294.624	295.175	251.971	243.72	325.68	254.399	177.527	262.989	142.777	264.048	426.225	304.894	311.438	118.037	136.913
ENSGALG00000000627	543.125	507.089	482.33	539.74	598.586	586.863	578.09	622.632	563.603	499.164	518.049	509.46	509.48	622.84	564.555	645.968	668.172	662.569	653.08	621.513
ENSGALG00000000629	594.206	439.054	507.012	578.545	501.845	337.566	479.069	394.009	313.113	490.649	629.984	526.8	537.622	494.548	353.537	423.384	353.547	389.806	697.883	708.885
ENSGALG00000000632	25.0192	19.957	34.9664	17.6386	16.9297	60.8334	24.5193	23.3487	17.7713	58.5373	50.8798	44.5881	24.2609	26.9001	26.5153	20.8377	23.7861	21.3732	26.7091	40.5334
ENSGALG00000000636	365.906	498.925	329.095	499.759	305.944	663.203	414.942	471.838	803.938	392.732	375.585	375.696	362.944	363.151	646.31	498.21	538.43	738.901	367.896	326.069
ENSGALG00000000637	332.547	355.598	278.703	323.374	316.827	254.069	344.213	365.796	293.649	283.108	327.481	325.328	295.013	278.312	258.524	288.886	287.595	347.06	327.402	344.985
ENSGALG00000000638	225.173	211.363	205.685	203.431	269.666	200.392	258.396	200.41	166.711	230.956	223.871	199.821	235.816	200.716	207.703	198.905	275.702	179.128	274.845	216.178
ENSGALG00000000639	3.1274	10.8856	3.08527	1.1759	0	0	1.8861	5.83717	2.53875	4.25726	3.70035	5.77994	2.91131	0	0	3.78867	1.08118	1.01777	0.861583	0.900743
ENSGALG00000000643	388.84	357.412	337.323	352.771	400.267	288.66	405.512	365.796	449.359	307.587	330.256	282.391	310.54	310.386	315.974	335.297	373.009	367.415	373.927	282.833
ENSGALG00000000645	945.517	824.587	719.896	784.328	669.933	526.03	877.98	817.204	660.922	951.498	1186.89	1274.06	1038.37	808.037	656.253	640.285	741.693	625.929	1086.46	803.463
ENSGALG00000000650	389.882	361.948	513.183	365.706	348.268	421.062	286.687	345.366	356.271	483.199	462.543	443.404	450.283	345.563	369.004	323.931	321.112	361.308	482.487	467.486
ENSGALG00000000652	1061.23	967.915	967.746	1337	1222.57	943.514	1208.05	1108.09	878.408	1031.32	1156.36	1290.58	1060.69	1300.52	1050.67	1052.3	983.878	1045.25	1493.12	1147.55
ENSGALG00000000653	1.04247	0	1.02842	0	0	0	0.94305	3.89145	3.385	0	0.925087	0	0.970437	0	0	0	0	1.01777	0	0
ENSGALG00000000654	0	0	0	1.1759	1.20927	0	0	0.972862	0	2.12863	0	0	0.970437	0	1.1048	3.78867	2.16237	1.01777	0.861583	0.900743
ENSGALG00000000657	268.956	204.106	227.281	261.051	233.388	355.458	262.168	258.781	295.341	260.757	267.35	213.858	321.215	211.062	265.153	241.528	261.647	287.011	216.257	294.543
ENSGALG00000000660	893.394	794.652	1082.93	796.087	788.441	780.099	893.068	1063.34	804.784	912.118	792.8	850.477	956.851	783.206	837.441	775.73	712.501	960.775	979.62	1031.35
ENSGALG00000000667	130.308	105.228	116.212	253.995	180.18	107.353	504.532	197.491	82.0863	97.917	189.643	198.169	102.866	113.808	132.576	93.7695	152.447	71.2439	208.503	199.965
ENSGALG00000000668	930.922	986.058	863.875	1050.08	1033.92	892.223	973.228	897.952	842.865	904.668	865.881	827.357	863.689	1010.82	772.258	909.28	793.59	929.224	790.934	747.617
ENSGALG00000000669	847.525	964.286	672.588	921.909	806.58	771.749	1105.25	860.983	934.26	912.118	757.646	734.878	811.286	843.214	806.507	1053.25	717.907	858.998	856.414	771.937
ENSGALG00000000672	364.863	383.719	323.953	343.364	382.128	329.216	371.562	328.827	342.731	339.516	447.742	317.897	388.175	333.147	321.498	328.667	305.975	331.793	259.337	335.977
ENSGALG00000000674	1536.6	1211.93	1170.35	1574.54	2192.4	914.886	2454.76	1991.45	707.465	1244.18	1066.63	1502.78	1389.67	1377.08	1069.45	981.265	1834.77	958.74	716.837	553.957
ENSGALG00000000678	273.126	230.413	263.276	596.183	501.845	572.55	158.432	398.874	200.561	309.716	291.402	255.143	350.328	640.429	574.498	594.821	467.072	292.1	595.354	1427.68
ENSGALG00000000681	602.546	648.603	579.002	1112.41	931.134	777.713	1002.46	972.862	610.993	716.284	440.341	706.804	715.212	724.233	589.965	437.591	1041.18	737.884	395.467	222.484
ENSGALG00000000684	57.3356	50.7997	82.2738	65.8506	89.4856	76.3399	52.8108	63.236	82.0863	57.473	74.007	98.2589	87.3394	74.4925	102.747	102.294	69.1958	38.6753	24.1243	14.4119
ENSGALG00000000685	998.683	1260.92	918.382	1206.48	1214.1	1196.39	1706.92	1445.67	1312.53	1015.36	965.791	997.452	1075.24	1103.94	1139.05	1191.54	1056.32	1238.63	1124.37	866.515
ENSGALG00000000690	0	0.907137	0	11.759	7.25559	2.38562	0	2.91859	0	0	0	0	0	0	1.1048	0	0	0	0	0
ENSGALG00000000692	349.226	482.597	351.721	302.207	337.385	295.817	454.55	348.285	532.292	450.205	290.477	367.439	429.904	382.809	330.336	612.817	368.684	550.614	200.749	323.367
ENSGALG00000000693	451.388	587.825	528.609	573.841	534.495	493.824	510.19	489.35	579.682	587.502	576.329	521.02	505.598	562.832	552.402	573.983	499.507	696.155	525.566	431.456
ENSGALG00000000695	570.229	1089.47	1022.25	355.123	320.455	614.298	596.951	567.179	1117.9	1088.79	557.827	651.482	820.02	588.698	672.825	1237	398.957	1219.29	212.811	161.233
ENSGALG00000000699	607.758	619.574	552.263	705.543	684.444	466.389	609.21	534.101	502.673	537.479	680.864	604.416	540.534	635.256	529.201	541.779	598.976	626.947	574.676	538.644
ENSGALG00000000703	1238.45	1289.04	981.115	1171.2	1453.54	886.259	1678.63	1354.22	1011.27	1118.6	878.833	943.781	958.792	1308.79	1231.86	933.906	1566.64	1290.53	1325.98	1085.4
ENSGALG00000000707	894.436	786.487	856.676	805.494	816.254	772.942	771.415	867.793	761.625	759.921	943.589	848.825	787.025	841.145	849.594	848.661	843.324	693.102	960.665	1106.11
ENSGALG00000000708	1131.08	1094.91	1055.16	1479.29	1150.01	1263.19	1335.36	1245.26	1210.98	1055.8	895.484	1161.77	1120.86	1391.56	1289.31	1188.69	1508.25	1509.35	1245.85	1272.75
ENSGALG00000000712	663.009	605.967	507.012	569.138	574.401	471.161	585.634	586.636	603.377	527.9	684.564	554.874	585.174	484.201	533.62	533.255	539.511	570.969	478.179	557.56
ENSGALG00000000713	1588.72	1827.88	1333.86	2253.03	2001.33	1473.12	2257.66	1974.91	1522.4	1589.02	1229.44	1427.64	1290.68	1650.22	1583.18	1442.53	1698.54	1327.17	1248.43	1211.5
ENSGALG00000000719	3423.46	2881.97	3132.58	3163.18	3223.9	3318.4	3339.34	3249.36	3802.2	3273.83	3680	3332.55	2612.42	2765.54	3300.05	2758.15	3064.08	3216.15	3696.19	6483.55
ENSGALG00000000720	732.854	1582.95	1306.1	585.6	852.532	1104.54	1211.82	964.106	1501.25	1114.34	600.381	779.466	1442.07	1308.79	996.533	1365.81	453.016	1486.96	1461.25	889.934
ENSGALG00000000721	475.365	510.718	426.795	566.786	655.422	526.03	715.775	636.252	462.899	438.498	594.831	515.24	472.603	526.621	617.585	557.881	598.976	497.69	536.766	482.798
ENSGALG00000000723	840.228	661.303	873.131	709.07	738.861	891.03	744.066	779.263	830.172	719.477	779.848	805.888	731.71	656.983	660.673	651.651	707.095	798.95	836.597	881.827
ENSGALG00000000724	2076.59	2276.91	2220.36	1880.27	1796.97	1894.18	2048.3	2153.92	2683.46	2261.67	1552.3	2283.9	2082.56	2194.43	2048.31	2304.46	1827.2	2853.83	2192.73	1917.68
ENSGALG00000000726	1401.07	1307.18	1505.61	1265.27	1330.19	1617.45	1374.02	1279.31	1484.32	1376.16	1178.56	1390.49	1366.38	1431.91	1447.29	1403.7	1442.3	1342.44	1475.03	1520.45
ENSGALG00000000729	585.866	582.382	722.981	649.099	659.049	744.314	529.051	609.012	561.91	522.579	652.186	620.93	580.322	577.317	596.594	570.194	615.194	504.814	625.51	595.391
ENSGALG00000000731	18.7644	22.6784	10.2842	8.23133	12.0927	39.3628	5.6583	15.5658	9.30875	32.9938	21.277	12.3856	18.4383	18.6231	13.2576	19.8905	5.40592	6.10662	43.9408	48.6401
ENSGALG00000000734	366.948	285.748	313.669	265.754	270.875	239.755	289.516	283.103	277.57	361.867	371.885	293.951	342.564	363.151	281.725	246.263	276.783	320.598	423.899	343.183
ENSGALG00000000736	74.0151	87.9923	81.2454	139.933	157.204	110.931	131.084	201.382	236.104	103.239	64.7561	66.8821	58.2262	105.531	62.9738	143.969	102.713	163.861	188.687	164.836
ENSGALG00000000737	301.273	281.212	247.85	319.846	386.965	264.804	387.594	244.188	185.329	243.728	278.451	305.511	225.141	307.282	266.258	233.95	301.651	215.767	287.769	216.178
ENSGALG00000000740	306.485	316.591	242.708	353.947	339.803	220.67	271.598	300.614	295.341	336.324	315.455	262.574	239.698	271.07	243.057	293.622	295.163	291.082	302.416	210.774
ENSGALG00000000745	17.7219	4.53568	10.2842	30.5735	12.0927	2.38562	7.5444	14.5929	3.385	13.8361	20.3519	4.95423	10.6748	5.17309	5.52402	3.78867	23.7861	13.231	18.9548	22.5186
ENSGALG00000000747	465.982	431.797	399.028	405.687	519.984	473.546	461.151	363.85	571.219	467.234	382.061	397.99	383.323	338.32	528.096	448.957	389.226	536.365	331.71	390.022
ENSGALG00000000748	2440.41	1631.94	1676.33	1663.9	1598.65	4148.6	2231.26	1761.85	1642.57	1932.8	1375.6	1747.19	1394.52	2805.89	1325.76	1631.97	1545.01	2049.79	1579.28	1524.06
ENSGALG00000000751	1871.23	2085.51	1623.88	1848.52	1822.36	1727.19	2090.74	1892.22	1706.04	1866.81	2108.27	2028.76	1793.37	2061.99	1912.42	2027.88	1791.52	1988.72	1726.61	2087.92
ENSGALG00000000755	33.3589	57.1496	42.1653	34.1012	27.8131	53.6765	38.6651	48.6431	55.0063	53.2158	35.1533	26.4226	64.0489	47.5924	50.821	46.4112	57.3028	36.6397	33.6018	39.6327
ENSGALG00000000761	790.189	439.054	1449.05	71.7302	279.34	144.33	1073.19	1165.49	217.486	646.039	1198.91	739.006	696.774	202.785	186.712	169.543	84.3324	115.008	873.646	133.31
ENSGALG00000000764	1919.18	1802.48	2076.39	2030.79	2007.38	1437.34	1635.25	1608.14	1188.98	1835.94	2410.78	2033.71	1956.4	2054.75	1631.8	1614.92	1836.93	1564.31	1840.34	1959.12
ENSGALG00000000769	63.5904	71.6638	65.8191	47.0362	38.6965	64.4118	19.8041	39.8874	55.8525	87.2738	47.1794	84.2219	87.3394	57.9386	48.6114	91.8752	41.085	39.693	19.8164	34.2282
ENSGALG00000000775	3482.88	5536.25	4262.81	1781.49	1871.94	3417.41	4717.14	3976.09	4840.55	5727.08	2559.72	3373.83	6001.19	4189.17	3993.87	5298.45	1810.98	6954.43	2863.9	3215.65
ENSGALG00000000776	90.6946	98.8779	98.7286	78.7856	106.415	108.546	156.546	88.5305	109.166	89.4025	72.1568	84.2219	101.896	88.9772	110.48	117.449	89.7383	96.6882	110.283	106.288
ENSGALG00000000777	637.989	560.61	559.462	589.128	541.751	533.187	606.381	669.329	650.767	573.666	575.404	525.974	501.716	562.832	567.869	545.568	578.434	691.066	734.069	591.788
ENSGALG00000000783	40.6562	35.3783	26.739	28.2217	10.8834	63.219	13.2027	34.0502	70.2388	38.3153	14.8014	10.7342	17.4679	54.8348	48.6114	97.5582	30.2732	66.1551	43.9408	18.0149
ENSGALG00000000784	666.136	737.502	602.656	773.745	808.998	648.89	900.613	685.868	604.223	576.859	686.415	739.832	692.892	780.102	731.38	796.567	721.15	642.213	574.676	870.118
ENSGALG00000000785	819.379	679.445	719.896	823.133	657.84	566.586	788.39	771.48	637.227	720.541	692.89	829.834	876.305	851.491	714.808	688.59	624.925	759.257	680.651	582.781
ENSGALG00000000787	1611.65	1880.49	1631.08	1730.93	1746.18	1548.27	1965.32	1599.39	1543.56	1609.24	1386.71	1622.51	1475.06	1675.05	1463.86	1733.32	1760.17	1671.18	1418.17	1420.47
ENSGALG00000000790	1098.76	846.358	1222.79	1245.28	1116.15	1123.63	997.747	777.317	772.627	983.427	1047.2	989.195	1199.46	1184.64	1023.05	934.854	1178.49	719.564	1101.1	967.398
ENSGALG00000000791	14.5945	17.2356	4.11369	2.35181	3.6278	25.049	0	8.75576	9.30875	4.25726	8.32578	9.90846	7.7635	9.31157	0	17.049	12.9742	3.05331	16.3701	9.00743
ENSGALG00000000793	992.428	902.601	876.216	1095.94	978.295	751.471	1016.61	815.259	639.765	927.018	935.263	975.984	1138.32	1025.31	949.026	1004.94	826.025	814.216	1088.18	963.795
ENSGALG00000000795	375.288	425.447	384.63	348.068	348.268	357.843	564.887	463.082	426.51	436.369	348.758	471.478	538.593	440.747	414.301	396.863	341.654	397.948	349.803	404.434
ENSGALG00000000802	362.778	324.755	339.38	322.198	351.896	387.664	491.329	406.656	269.954	343.774	389.462	341.016	338.683	403.501	344.699	404.44	381.658	358.255	511.781	486.401
ENSGALG00000000803	1.04247	4.53568	3.08527	0	3.6278	0	3.7722	2.91859	5.0775	2.12863	1.85017	2.47712	0.970437	0	2.20961	2.8415	7.56829	5.08885	0.861583	0
ENSGALG00000000806	32.3165	25.3998	28.7958	38.8048	24.1853	69.1831	140.514	28.213	62.6225	29.8008	8.32578	23.9455	25.2314	41.3847	47.5066	60.6187	49.7345	91.5993	18.9548	2.70223
ENSGALG00000000811	2079.72	1931.29	2314.98	2417.66	2397.97	2500.13	2128.46	2102.36	2194.33	2034.97	2124	2112.15	2026.27	2149.94	2162.1	2165.22	2502.94	2210.6	2013.52	1909.58
ENSGALG00000000812	8379.34	7112.86	10650.3	7862.1	9821.65	8207.74	8878.82	7016.28	7113.58	8891.29	9014.97	7918.51	10857.3	9152.23	8582.11	7909.79	8879.77	8156.41	9832.39	11897.9
ENSGALG00000000814	2072.42	1829.69	2122.66	2184.83	2287.93	1940.7	2483.05	2094.57	1698.42	1856.17	1792.82	2124.54	2204.83	2421.01	1848.34	1972.95	2278.06	1857.43	2262.52	2153.68
ENSGALG00000000816	244.98	350.155	288.987	255.171	255.155	215.899	261.225	149.821	247.951	253.307	194.268	220.463	280.456	254.516	223.17	404.44	132.986	356.22	112.867	136.913
ENSGALG00000000817	625.48	671.281	602.656	670.265	752.163	842.125	622.413	681.004	891.102	707.769	839.979	611.848	646.311	585.594	638.577	695.22	678.984	759.257	432.515	466.585
ENSGALG00000000818	5.21233	5.44282	5.14211	7.05543	3.6278	17.8922	0	3.89145	20.31	10.6432	6.47561	4.95423	3.88175	7.24233	11.048	12.3132	6.48711	6.10662	6.89267	18.0149
ENSGALG00000000820	4.16987	2.72141	9.2558	8.23133	13.3019	3.57843	16.9749	2.91859	26.2338	11.7075	10.176	0.825705	1.94087	2.06924	11.048	3.78867	12.9742	4.07108	7.75425	28.8238
ENSGALG00000000824	0	2.72141	2.05685	3.52771	0	0	0	0.972862	2.53875	1.06432	0.925087	0.825705	0.970437	2.06924	13.2576	5.683	0	6.10662	0.861583	0
ENSGALG00000000830	231.428	242.205	237.566	249.292	251.527	246.912	298.004	249.053	264.876	193.705	192.418	251.84	159.152	197.612	229.799	263.312	289.757	257.496	181.794	246.804
ENSGALG00000000835	155.327	168.727	185.116	172.858	226.133	120.474	192.382	205.274	168.404	174.548	241.448	223.766	225.141	180.024	142.52	167.649	169.746	224.927	197.303	160.332
ENSGALG00000000836	710.962	697.588	640.707	606.767	596.168	645.311	936.449	762.724	660.075	791.85	831.653	905.799	820.99	625.944	630.843	670.594	570.866	771.47	1039.93	610.704
ENSGALG00000000838	92.7795	127.906	136.78	130.525	129.391	163.415	132.97	117.716	145.555	105.367	113.786	130.461	115.482	154.158	155.777	133.551	135.148	116.026	158.531	145.02
ENSGALG00000000839	18.7644	5.44282	11.3127	5.87952	2.41853	3.57843	3.7722	2.91859	6.77	2.12863	66.6063	17.3398	9.70437	5.17309	4.41921	0.947167	6.48711	0	6.03108	3.60297
ENSGALG00000000843	608.8	866.315	636.594	857.234	839.23	1019.85	851.574	979.672	921.567	694.998	603.157	598.636	700.656	916.672	892.681	912.122	920.088	972.988	629.817	350.389
ENSGALG00000000845	218.918	277.584	283.845	121.118	164.46	252.876	240.478	239.324	306.343	206.477	246.073	198.995	199.91	263.828	240.847	266.154	200.019	278.869	300.693	317.062
ENSGALG00000000847	437.836	446.311	458.677	425.677	460.73	467.582	415.885	394.009	451.051	467.234	473.645	480.561	415.347	366.255	457.389	432.855	501.67	481.405	498.857	525.133
ENSGALG00000000848	2002.58	2050.13	2067.13	2222.46	2065.42	2217.44	2065.28	2105.27	2211.25	1921.09	1992.64	2013.9	1860.33	1951.29	2099.13	1924.64	2179.67	2090.5	1837.76	1804.19
ENSGALG00000000853	446.176	514.346	566.661	538.564	476.45	609.527	524.336	510.753	581.374	598.145	504.172	509.46	447.372	486.271	535.83	531.361	485.452	654.426	437.684	495.409
ENSGALG00000000855	692.198	517.068	571.803	537.388	622.771	523.644	511.133	545.776	471.361	531.093	523.599	491.295	525.977	463.509	566.764	435.697	458.422	470.21	514.365	558.461
ENSGALG00000000856	521.233	431.797	528.609	515.046	497.008	530.801	501.703	516.59	341.885	417.211	476.42	467.349	494.923	505.928	360.166	356.135	499.507	386.753	467.84	457.577
ENSGALG00000000857	757.873	550.632	660.247	712.598	719.513	542.729	562.058	472.811	420.586	733.313	662.362	698.547	777.32	789.414	549.087	599.557	721.15	541.454	583.292	496.309
ENSGALG00000000862	299.188	343.805	321.896	326.901	325.292	390.049	491.329	345.366	484.055	246.921	306.204	279.088	288.22	331.078	376.738	348.557	342.736	450.872	327.402	429.654
ENSGALG00000000863	429.496	483.504	429.881	535.036	454.684	351.879	475.297	481.567	314.805	409.761	332.106	381.476	464.84	415.917	384.472	394.021	410.85	423.392	405.806	288.238
ENSGALG00000000864	383.628	438.147	490.558	456.251	395.43	505.752	384.764	501.024	493.364	509.807	470.869	417.807	457.076	442.817	476.17	525.678	508.157	490.565	467.84	477.394
ENSGALG00000000866	1043.51	1043.21	1028.42	1050.08	985.551	1000.77	1141.09	784.127	816.632	1012.16	1146.18	1236.08	998.58	1022.2	957.865	873.288	970.904	807.092	1129.54	2781.49
ENSGALG00000000868	476.407	389.162	430.909	444.492	368.826	320.866	471.525	388.172	318.19	458.72	580.03	453.312	469.692	456.267	385.576	394.021	385.983	432.552	577.261	466.585
ENSGALG00000000870	167.837	203.199	234.48	195.2	164.46	164.608	200.87	169.278	153.171	204.348	224.796	233.675	215.437	178.989	150.253	142.075	102.713	219.838	206.78	239.598
ENSGALG00000000875	412.817	494.389	412.398	580.897	466.776	586.863	550.741	495.187	539.908	359.738	407.038	439.275	369.737	497.651	494.952	484.949	529.78	597.431	428.207	418.846
ENSGALG00000000881	102.162	99.785	127.524	125.822	117.299	83.4968	105.622	135.228	132.861	113.882	105.46	91.6533	101.896	108.635	135.891	119.343	103.794	161.825	119.76	119.799
ENSGALG00000000883	863.162	1050.46	1009.91	1160.62	1185.08	834.968	1501.34	1244.29	605.915	948.305	1071.25	1166.72	1049.04	1269.48	951.236	1031.46	1272.55	912.94	1150.21	1063.78
ENSGALG00000000884	44.8261	19.957	21.5969	28.2217	76.1837	13.1209	76.3871	60.3175	14.3863	35.1224	110.085	69.3593	44.6401	40.3501	15.4673	35.9923	51.8969	20.3554	160.255	173.843
ENSGALG00000000887	12.5096	13.607	9.2558	3.52771	7.25559	7.15687	0.94305	6.81004	8.4625	11.7075	6.47561	2.47712	3.88175	2.06924	6.62882	2.8415	2.16237	10.1777	12.0622	3.60297
ENSGALG00000000891	215.791	193.22	219.054	292.8	269.666	246.912	196.154	211.111	278.416	211.799	243.298	257.62	231.935	290.728	280.62	263.312	261.647	263.603	284.323	335.076
ENSGALG00000000892	0	1.81427	1.02842	0	1.20927	4.77125	0	0.972862	2.53875	3.19295	0.925087	2.47712	1.94087	5.17309	4.41921	1.89433	0	4.07108	0.861583	0.900743
ENSGALG00000000893	141.775	71.6638	127.524	30.5735	13.3019	19.085	56.583	34.0502	15.2325	119.203	107.31	169.27	122.275	9.31157	36.4585	3.78867	50.8157	7.12439	12.9238	2.70223
ENSGALG00000000894	1834.74	3361.85	2307.78	2022.56	2157.33	3312.44	879.866	2051.77	2029.31	3116.31	2066.64	2424.27	2082.56	2129.24	2831.61	3690.16	2158.04	2461.99	1010.64	1401.56
ENSGALG00000000895	2077.64	2032.89	2238.88	2138.97	2130.73	2095.77	1749.36	2010.91	1861.75	2186.1	2142.5	1942.06	2229.09	2396.18	1853.86	2179.43	2452.13	2330.69	2229.78	2074.41
ENSGALG00000000901	600.461	319.312	613.968	560.906	1426.93	349.494	1088.28	1034.15	49.0825	491.714	410.739	701.024	880.187	215.201	460.703	47.3583	944.955	117.044	231.766	9.90817
ENSGALG00000000902	261.659	261.255	230.367	252.819	279.34	184.886	251.794	240.297	178.559	221.378	273.826	218.812	204.762	295.901	238.638	257.629	206.506	302.278	206.78	207.171
ENSGALG00000000903	658.839	767.438	739.436	759.634	585.284	648.89	664.85	760.778	759.087	850.388	770.597	707.629	797.7	692.16	765.629	657.334	722.231	596.413	737.515	925.964
ENSGALG00000000905	2085.98	1743.52	2124.72	2126.03	2004.96	1350.26	2069.99	1758.93	1130.59	2026.46	2563.42	2406.11	2248.5	2174.77	1573.24	1668.91	1803.42	1594.85	2094.51	2072.61
ENSGALG00000000906	365.906	478.061	435.023	346.892	388.174	563.007	320.637	368.715	554.294	422.533	337.657	393.861	368.766	350.736	510.419	413.912	436.799	561.809	281.738	277.429
ENSGALG00000000907	2758.37	2605.3	2866.21	2765.73	2593.87	2792.37	2904.59	2933.18	2540.44	2719.32	2558.79	2731.43	2777.39	2575.17	2774.16	2474.95	2714.85	2873.17	2686.42	2842.75
ENSGALG00000000908	588.993	496.204	533.751	620.877	568.355	578.514	456.436	600.256	578.835	541.736	584.655	530.103	518.214	461.44	506	496.315	641.143	541.454	413.56	492.706
ENSGALG00000000909	0	3.62855	1.02842	0	0	0	0	0	1.6925	1.06432	0.925087	2.47712	1.94087	0	1.1048	0	0	1.01777	0	0
ENSGALG00000000913	5.21233	3.62855	13.3695	9.40723	2.41853	9.54249	6.60135	7.7829	4.23125	8.51452	2.77526	11.5599	6.79306	7.24233	14.3624	5.683	3.24355	6.10662	6.89267	9.00743
ENSGALG00000000918	110.501	104.321	116.212	215.19	128.182	140.752	75.444	107.015	93.0875	104.303	65.6812	95.7818	90.2507	145.881	223.17	198.905	108.118	106.866	101.667	98.181
ENSGALG00000000919	7901.89	23766.1	13234.8	3318.4	910.577	12385	3448.73	3348.59	11798.4	16784.2	6903.92	4860.93	13902.5	17702.3	14867.3	18603.3	7032.03	20788	235.212	1406.06
ENSGALG00000000920	5058.05	5316.73	4399.59	4299.11	4618.18	4965.67	7146.43	8301.43	4502.05	6626.43	3893.69	5637.92	4422.28	3006.6	5623.45	2333.82	3788.47	5937.67	3432.55	2183.4
ENSGALG00000000927	177.219	178.706	204.656	51.7398	112.462	161.03	148.059	201.382	346.116	153.261	182.242	199.821	272.693	214.166	220.961	143.022	237.861	127.221	293.8	202.667
ENSGALG00000000934	121.969	135.163	160.434	134.053	102.788	182.5	95.2481	179.98	192.099	135.168	140.613	146.976	165.945	148.985	193.341	168.596	183.801	191.341	182.656	165.737
ENSGALG00000000943	832.931	961.565	755.891	874.873	921.46	702.566	1137.32	882.386	682.078	796.108	743.77	841.394	730.739	1098.76	691.607	795.62	900.627	848.821	742.685	772.838
ENSGALG00000000944	511.851	567.868	589.286	672.617	596.168	478.317	652.591	567.179	580.528	560.894	496.772	761.3	518.214	662.156	491.638	517.153	495.183	674.782	659.973	889.934
ENSGALG00000000946	561.889	541.561	669.503	572.665	487.334	596.406	620.527	606.093	768.395	693.933	765.047	724.144	580.322	565.936	630.843	619.447	477.884	639.16	834.013	1151.15
ENSGALG00000000949	39.6137	54.4282	60.6769	87.0169	51.9984	57.255	79.2162	85.6119	103.243	90.4668	56.4303	39.6339	79.5759	93.1157	64.0786	77.6677	45.4098	95.6704	146.469	127.005
ENSGALG00000000950	508.724	590.546	451.478	484.473	571.982	533.187	530.937	605.12	1011.27	527.9	512.498	443.404	417.288	452.128	566.764	537.044	477.884	654.426	368.758	526.034
ENSGALG00000000955	1239.49	1036.86	977.002	1050.08	1145.17	809.919	1229.74	1165.49	910.565	1027.06	1029.62	1152.68	923.856	967.368	963.389	932.012	1044.42	1159.24	1017.53	818.775
ENSGALG00000000962	154.285	119.742	135.752	175.21	155.995	106.16	102.792	116.743	67.7	144.747	134.138	142.021	157.211	137.604	122.633	111.766	143.798	104.83	174.04	141.417
ENSGALG00000000966	585.866	697.588	539.922	584.424	622.771	589.249	527.165	529.237	686.309	626.882	568.928	622.582	579.351	727.337	589.965	1013.47	646.548	752.132	373.927	447.669
ENSGALG00000000972	477.45	321.126	394.914	368.058	448.637	430.605	406.455	475.73	610.993	375.703	595.756	397.164	346.446	276.243	497.162	497.263	481.127	383.699	453.193	718.793
ENSGALG00000000975	227.258	213.177	252.992	209.311	261.201	163.415	165.977	232.514	220.871	217.12	242.373	227.069	293.072	226.581	173.454	167.649	207.587	185.234	223.15	262.116
ENSGALG00000000977	155.327	126.999	139.865	132.877	192.273	150.294	200.87	160.522	163.326	156.454	134.138	189.087	169.827	141.743	149.148	150.6	163.259	177.092	175.763	199.064
ENSGALG00000000978	1445.9	1463.21	1754.49	1785.02	1576.88	1757.01	1354.22	1663.59	1588.41	1490.04	1203.54	1406.18	1767.17	1911.97	1775.42	1707.74	1938.56	1844.2	1581.01	1474.52
ENSGALG00000000980	419.071	337.455	408.284	456.251	551.425	462.811	500.76	442.652	478.978	415.083	474.57	360.833	408.554	473.855	465.122	402.546	422.743	407.108	445.439	433.257
ENSGALG00000000988	1608.53	1774.36	1337.98	1559.25	1573.25	1041.32	1460.78	1162.57	954.57	1434.7	1317.32	1615.08	1660.42	1589.17	1306.98	1477.58	1560.15	1166.36	1462.11	1363.72
ENSGALG00000000990	5321.79	4098.44	4434.56	5173.98	5060.77	5268.65	5349.92	5008.29	4525.75	4292.38	4715.17	4687.53	4226.26	3778.43	4256.81	3883.38	4891.28	4783.52	3983.1	4464.98
ENSGALG00000000991	458.685	344.712	451.478	324.55	403.895	379.314	347.985	304.506	319.036	381.025	448.667	475.606	421.17	421.09	329.231	318.248	352.466	352.149	395.467	455.776
ENSGALG00000000993	2140.18	2594.41	2583.4	2301.24	2388.3	2947.44	2804.63	2698.72	3352.84	2470.28	2235.01	2204.63	2315.46	2268.92	2604.02	2556.4	2554.84	3389.18	2141.03	2076.21
ENSGALG00000000994	5.21233	17.2356	9.2558	0	4.83706	10.7353	0	13.6201	22.0025	12.7718	12.9512	4.95423	39.7879	15.5193	11.048	27.4678	1.08118	13.231	6.03108	1.80149
ENSGALG00000000996	888.181	644.974	749.72	856.058	1004.9	599.984	1129.77	799.693	558.525	689.676	758.571	680.381	923.856	737.683	676.14	577.772	959.011	644.249	617.755	502.615
ENSGALG00000000997	4.16987	7.25709	14.3979	11.759	4.83706	15.5066	5.6583	10.7015	7.61625	5.32158	21.277	22.294	19.4087	10.3462	12.1528	12.3132	21.6237	8.14216	3.44633	9.00743
ENSGALG00000000998	446.176	381.905	433.994	389.224	413.569	374.543	474.354	356.068	319.036	355.481	547.651	478.909	462.899	424.194	382.262	345.716	385.983	314.491	448.023	471.089
ENSGALG00000000999	164.71	208.641	119.297	168.154	163.251	161.03	161.262	185.817	152.325	181.998	163.74	168.444	172.738	192.439	156.882	195.116	131.905	161.825	186.102	161.233
ENSGALG00000001000	8508.61	4511.19	5786.93	7985.57	9680.17	4505.25	8193.22	16458.9	3440.01	6968.07	16652.5	5397.64	6424.3	5569.35	3135.43	4114.49	7808.32	5078.67	4533.65	2343.73
ENSGALG00000001003	305.443	428.168	263.276	335.133	336.176	354.265	375.334	331.746	367.273	319.295	260.875	308.814	352.269	374.532	392.205	387.391	339.492	333.829	218.842	308.054
ENSGALG00000001006	384.67	569.682	466.904	405.687	465.567	468.775	321.58	479.621	512.828	521.514	271.05	372.393	461.928	595.94	481.694	705.639	395.714	583.182	346.357	333.275
ENSGALG00000001013	437.836	360.133	371.261	379.817	349.478	335.18	408.341	342.448	277.57	354.417	368.185	380.65	425.052	386.947	362.376	305.935	384.902	290.065	354.111	316.161
ENSGALG00000001014	158.455	144.235	167.633	161.099	235.807	196.814	147.116	186.79	198.023	161.776	173.916	203.949	214.467	172.781	143.624	158.177	207.587	183.199	237.797	163.034
ENSGALG00000001017	173.049	136.07	245.793	143.46	118.508	239.755	135.799	136.201	165.019	200.091	214.62	173.398	157.211	143.812	182.293	131.656	118.93	141.47	179.209	224.285
ENSGALG00000001019	450.345	527.954	440.165	523.277	684.444	410.327	716.718	666.411	371.504	461.913	571.704	514.414	458.046	594.906	473.961	518.1	494.101	486.494	604.832	603.498
ENSGALG00000001021	74.0151	111.578	82.2738	62.3229	88.2763	135.981	67.8996	96.3134	152.325	97.917	132.287	138.719	132.95	72.4233	195.55	144.917	107.037	59.0307	67.2035	93.6773
ENSGALG00000001022	320.037	252.184	240.651	281.041	296.27	248.105	245.193	250.998	189.56	324.616	294.178	265.877	273.663	218.304	254.105	264.26	250.835	272.762	261.06	223.384
ENSGALG00000001024	3012.73	2438.38	2724.29	2455.29	2717.22	2061.18	2464.19	2603.38	2081.78	2896	2877.95	3068.32	2862.79	2787.26	2362.07	2496.73	2528.89	1994.83	3060.34	4346.09
ENSGALG00000001025	274.169	303.891	291.044	337.485	302.316	398.399	347.042	338.556	461.206	318.23	321.005	263.4	277.545	280.382	427.559	392.127	370.846	340.953	298.108	245.903
ENSGALG00000001028	178.262	195.034	182.031	163.451	131.81	189.657	257.453	183.871	173.481	186.255	151.714	159.361	137.802	143.812	195.55	136.392	176.233	122.132	143.023	143.218
ENSGALG00000001030	380.5	267.605	334.237	400.983	423.243	285.082	373.448	309.37	208.178	336.324	321.93	345.971	317.333	397.293	259.629	291.727	378.415	247.318	326.54	207.171
ENSGALG00000001031	8.33973	7.25709	8.22738	2.35181	3.6278	3.57843	5.6583	1.94572	5.0775	3.19295	8.32578	9.90846	3.88175	4.13847	8.83843	1.89433	1.08118	1.01777	5.1695	6.3052
ENSGALG00000001034	298.145	262.162	342.465	322.198	315.618	301.781	310.263	367.742	273.339	293.751	307.129	310.465	296.954	321.766	319.288	285.097	301.651	292.1	358.419	272.024
ENSGALG00000001035	2.08493	4.53568	3.08527	9.40723	2.41853	19.085	10.3736	9.72862	9.30875	4.25726	4.62543	4.12853	1.94087	6.20771	15.4673	6.63017	15.1366	4.07108	14.6469	11.7097
ENSGALG00000001036	375.288	321.126	335.266	449.195	396.639	287.468	360.245	342.448	348.655	344.838	318.23	329.456	285.309	341.424	370.109	383.603	410.85	357.237	435.1	364.801
ENSGALG00000001037	97.9918	83.4566	80.217	94.0723	110.043	101.389	103.736	89.5033	118.475	85.1452	98.0592	93.3047	68.9011	98.2888	103.852	130.709	80.0077	100.759	62.8956	85.5706
ENSGALG00000001038	105.289	154.213	117.24	85.841	81.0208	152.68	76.3871	84.639	114.244	128.782	115.636	132.113	126.157	153.124	139.205	145.864	77.8453	70.2262	108.56	180.149
ENSGALG00000001042	568.144	590.546	484.387	631.461	862.206	526.03	721.433	739.375	441.743	554.508	635.535	552.397	481.337	690.091	547.983	617.553	695.202	571.987	549.69	535.942
ENSGALG00000001043	1156.1	1274.53	1222.79	1493.4	1735.3	1129.59	1267.46	1940.86	1100.97	1431.5	1053.67	1139.47	1459.54	1307.76	1179.93	1255.94	1175.25	1386.2	1872.22	907.048
ENSGALG00000001046	1159.22	1123.04	1016.08	1038.32	1096.8	1081.88	1334.42	1055.56	1008.73	1143.07	982.442	1095.71	1103.39	1143.25	1021.94	1243.63	1121.19	1065.61	816.781	591.788
ENSGALG00000001048	2125.59	2193.46	2004.4	1809.72	2252.86	1759.4	2684.86	2428.26	1952.3	2077.54	2128.63	2506.84	2183.48	2222.36	2056.04	2067.66	1881.26	2303.21	2270.27	1859.13
ENSGALG00000001049	1722.15	1561.18	1763.75	1682.72	1712.32	2467.93	2152.98	1818.28	1959.07	1975.37	1543.97	1628.29	1873.91	1993.71	2031.73	1989.05	1802.33	2434.51	1656.82	1373.63
ENSGALG00000001051	259.574	265.791	218.026	208.135	197.11	224.249	210.3	230.568	175.174	219.249	246.073	246.06	209.614	183.127	193.341	235.845	206.506	215.767	200.749	205.369
ENSGALG00000001054	1295.79	1002.39	1291.7	1396.97	1402.75	1131.98	1394.77	1307.53	889.409	968.527	1409.83	1231.95	1137.35	1222.92	943.502	888.442	1315.8	1166.36	1487.09	1444.79
ENSGALG00000001055	1102.93	1048.65	1237.19	1115.93	1139.13	1178.5	1155.24	1156.73	1004.5	1080.28	1159.13	1129.56	1103.39	996.338	1070.55	997.367	1204.44	1018.79	1038.21	1032.25
ENSGALG00000001056	173.049	181.427	172.775	241.06	289.014	181.307	199.927	143.011	138.785	157.519	172.991	193.215	178.56	177.954	212.122	207.43	201.1	165.897	156.808	243.201
ENSGALG00000001058	984.088	1103.08	820.681	559.73	558.68	707.337	931.733	789.964	1119.59	1051.54	967.641	937.176	1116	780.102	713.703	1056.09	633.574	833.554	865.891	493.607
ENSGALG00000001062	172.007	114.299	193.343	399.807	413.569	221.863	237.649	153.712	68.5463	127.718	345.057	209.729	115.482	223.478	297.192	163.86	286.514	136.381	306.724	303.55
ENSGALG00000001067	804.784	598.71	676.702	744.347	853.741	709.723	656.363	708.244	743.008	679.033	721.568	670.473	700.656	712.852	785.515	695.22	840.08	628.982	594.493	659.344
ENSGALG00000001073	43.7836	19.957	28.7958	38.8048	35.0687	36.9772	29.2346	54.4803	70.2388	42.5726	42.554	33.8539	35.9062	34.1424	32.0393	37.8867	47.5721	46.8174	47.3871	39.6327
ENSGALG00000001076	44.8261	56.2425	62.7338	65.8506	59.254	66.7974	58.4691	48.6431	82.9325	56.4087	64.7561	67.7078	76.6646	82.7695	64.0786	72.9318	50.8157	64.1195	62.034	63.9528
ENSGALG00000001080	11.4671	5.44282	9.2558	36.453	20.5575	4.77125	16.0319	6.81004	1.6925	5.32158	4.62543	14.8627	20.3792	12.4154	6.62882	0.947167	11.893	7.12439	9.47742	1.80149
ENSGALG00000001081	32.3165	49.8925	63.7622	35.2771	38.6965	39.3628	48.0956	37.9416	78.7013	67.0518	47.1794	34.6796	38.8175	80.7002	66.2882	100.4	44.3286	83.4572	31.017	29.7245
ENSGALG00000001084	248.107	188.684	237.566	373.938	499.426	291.046	471.525	479.621	144.709	183.062	201.669	224.592	247.462	274.174	297.192	185.645	422.743	176.074	508.334	127.906
ENSGALG00000001091	351.311	506.182	386.687	117.59	199.529	398.399	254.624	149.821	445.128	434.241	479.195	288.171	342.564	432.471	346.908	640.285	205.425	465.121	472.148	559.361
ENSGALG00000001093	1045.59	1239.15	867.989	1466.35	1679.67	1131.98	1495.68	1557.55	900.41	1085.6	953.765	1014.79	1000.52	1306.72	1134.63	1140.39	1219.58	1128.71	952.911	653.939
ENSGALG00000001094	8.33973	7.25709	9.2558	8.23133	15.7204	4.77125	6.60135	3.89145	10.155	9.57884	13.8763	21.4683	16.4974	6.20771	11.048	6.63017	8.64948	4.07108	6.89267	18.0149
ENSGALG00000001096	1384.4	1017.81	1754.49	1254.69	1209.27	1251.26	1118.46	1335.74	1206.75	1392.12	1926.96	1506.91	1425.57	1278.79	1157.83	1047.57	1130.92	1113.44	2309.9	2518.48
ENSGALG00000001099	2901.18	2966.34	2967	3234.91	3337.57	2578.86	3150.73	3062.57	2510.83	2996.05	2953.8	3150.07	3000.59	3223.87	2642.69	2877.49	2824.05	2819.22	3086.19	3003.08
ENSGALG00000001101	344.014	284.841	314.697	459.779	393.011	298.203	339.498	290.886	225.103	280.979	293.253	274.96	279.486	354.874	288.354	288.886	343.817	275.816	325.679	354.893
ENSGALG00000001103	1482.39	1322.61	1673.24	1462.82	1394.28	1437.34	1589.98	1538.1	1410.7	1668.85	1823.35	1824.81	1634.22	1515.72	1430.72	1330.77	1396.89	1386.2	1923.05	2140.17
ENSGALG00000001106	106.332	127.906	79.1886	109.359	141.484	73.9543	202.756	98.2591	54.16	77.695	98.0592	118.902	82.4872	97.2541	76.2315	82.4035	91.9007	41.7286	98.2205	73.8609
ENSGALG00000001107	605.673	509.811	674.645	530.333	601.005	694.216	395.138	548.694	516.213	641.782	716.017	486.34	533.741	552.486	496.057	507.681	498.426	494.636	516.088	536.843
ENSGALG00000001108	91.737	90.7137	77.1317	116.415	88.2763	75.1471	91.4759	86.5847	87.1638	88.3381	62.9059	79.2677	57.2558	92.081	82.8603	82.4035	82.17	95.6704	75.8193	63.9528
ENSGALG00000001109	88.6096	101.599	174.832	69.3784	77.393	157.451	73.5579	64.2089	218.333	144.747	97.1341	53.6708	72.7828	226.581	87.2795	104.188	45.4098	391.842	284.323	283.734
ENSGALG00000001110	247.065	264.884	233.452	242.236	266.038	161.03	256.51	248.08	150.633	241.6	238.672	232.849	202.821	263.828	213.227	231.109	237.861	225.945	257.613	184.652
ENSGALG00000001111	8459.61	10206.2	8171.85	9981.08	10018.8	6298.05	11889	9863.85	6751.39	7954.69	6872.47	9333.77	7771.26	9244.32	7109.41	8517.87	8210.52	10387.4	8284.99	7205.04
ENSGALG00000001115	199.111	267.605	259.163	219.894	130.601	240.948	160.319	135.228	313.113	246.921	142.463	154.407	262.989	204.854	281.725	304.988	177.314	344.006	74.0962	75.6624
ENSGALG00000001117	499.341	716.638	570.775	552.675	443.8	792.027	460.208	478.648	686.309	587.502	546.726	493.772	467.751	744.925	652.939	906.439	541.674	883.425	567.783	603.498
ENSGALG00000001118	468.067	459.011	441.193	444.492	454.684	440.147	654.477	517.563	489.133	511.936	438.491	406.247	471.633	408.674	422.035	459.376	480.046	469.192	544.521	577.376
ENSGALG00000001121	1321.85	1453.23	1327.69	1327.6	1501.91	1167.76	2120.92	1905.84	986.728	1313.36	1347.85	1358.29	1343.09	1171.19	1206.45	1157.44	1177.41	1319.03	976.174	920.559
ENSGALG00000001126	237.682	232.227	282.816	265.754	339.803	248.105	190.496	344.393	277.57	265.014	246.073	254.317	233.875	300.039	215.437	322.037	260.566	291.082	291.215	290.94
ENSGALG00000001130	85.4822	152.399	138.837	94.0723	113.671	181.307	90.5328	83.6662	171.789	158.583	152.639	109.819	154.3	183.127	138.1	217.848	83.2512	107.884	26.7091	58.5483
ENSGALG00000001136	26.0617	11.7928	40.1085	479.769	143.903	78.7256	13.2027	62.2632	31.3113	9.57884	49.0296	62.7536	27.1722	45.5232	79.5459	55.8828	92.9819	25.4443	11.2006	89.1736
ENSGALG00000001141	6.2548	5.44282	13.3695	570.314	270.875	115.703	29.2346	64.2089	21.1563	8.51452	9.25087	33.8539	3.88175	77.5964	143.624	36.9395	140.554	15.2666	31.8786	235.094
ENSGALG00000001143	61.5055	107.042	57.5917	19.9904	37.4872	82.304	35.8359	58.3717	87.1638	80.8879	42.554	53.6708	93.162	65.181	41.9825	107.977	35.6791	89.5638	99.0821	99.9825
ENSGALG00000001144	816.251	860.873	782.63	792.559	969.831	733.579	960.025	802.611	770.934	726.927	798.35	833.137	878.246	958.057	880.529	914.016	911.439	900.727	942.572	1031.35
ENSGALG00000001146	459.728	339.269	460.733	443.316	497.008	415.098	451.721	410.548	324.96	439.562	514.348	468.175	483.278	420.055	416.511	411.07	442.205	439.677	433.376	520.629
ENSGALG00000001149	18.7644	39.0069	21.5969	32.9253	22.976	31.0131	7.5444	15.5658	27.9263	18.0934	7.4007	8.25705	7.7635	31.0386	26.5153	36.9395	11.893	30.5331	37.9097	27.923
ENSGALG00000001153	216.833	246.741	172.775	216.366	217.668	297.01	155.603	190.681	358.81	239.471	242.373	170.095	230.964	185.197	327.022	385.497	204.344	194.394	91.3278	92.7765
ENSGALG00000001156	9.3822	18.1427	32.9095	12.9349	27.8131	8.34968	149.945	9.72862	4.23125	6.38589	14.8014	58.6251	34.9357	15.5193	29.8297	33.1508	3.24355	25.4443	11.2006	1.80149
ENSGALG00000001157	206.408	175.985	143.979	182.265	178.971	227.827	201.813	150.794	250.49	164.969	127.662	146.976	139.743	182.093	194.445	224.479	188.126	190.323	161.116	164.836
ENSGALG00000001158	281.466	329.291	262.248	310.439	304.735	318.481	305.548	327.855	286.033	357.61	313.604	329.456	262.989	272.105	384.472	348.557	311.381	337.9	267.952	262.116
ENSGALG00000001160	209.536	162.377	179.974	161.099	192.273	113.317	124.483	205.274	158.249	186.255	253.474	229.546	196.999	132.431	161.301	107.03	228.13	123.15	240.382	127.906
ENSGALG00000001161	63.5904	94.3422	78.1601	45.8603	45.9521	106.16	24.5193	57.3989	128.63	80.8879	57.3554	69.3593	84.4281	93.1157	60.7642	114.607	64.8711	72.2617	134.407	107.188
ENSGALG00000001163	715.132	593.267	683.901	671.441	964.994	665.589	1566.41	670.302	714.235	643.911	761.347	806.714	669.602	641.463	724.751	717.005	678.984	505.832	827.982	619.711
ENSGALG00000001165	360.693	370.112	332.181	270.458	269.666	393.628	313.093	352.176	388.429	340.581	394.087	343.493	317.333	282.451	350.223	351.399	272.459	304.313	289.492	321.565
ENSGALG00000001168	722.429	696.681	750.749	705.543	718.303	672.746	634.673	694.624	733.699	723.734	722.493	770.383	710.36	607.321	657.358	685.749	620.6	671.728	678.066	833.187
ENSGALG00000001169	38.5713	62.5924	65.8191	34.1012	49.5799	63.219	49.9817	99.2319	77.0088	34.0581	74.007	49.5423	32.0244	37.2463	28.7249	40.7282	43.2474	50.8885	21.5396	46.8386
ENSGALG00000001171	6.2548	2.72141	7.19896	31.7494	19.3482	9.54249	17.918	18.4844	2.53875	4.25726	23.1272	14.037	6.79306	5.17309	16.5721	0.947167	15.1366	3.05331	16.3701	8.10669
ENSGALG00000001172	59.4206	69.8495	68.9043	31.7494	33.8594	51.2909	60.3552	74.9104	90.5488	75.5664	62.9059	71.0107	67.9306	21.727	47.5066	35.9923	38.9226	47.8352	36.1865	24.3201
ENSGALG00000001174	212.663	185.056	169.69	195.2	201.947	171.765	190.496	180.952	156.556	108.56	175.767	180.004	181.472	198.647	191.131	187.539	163.259	208.643	211.088	227.888
ENSGALG00000001175	2456.05	2533.63	2675.96	1927.31	1752.23	1938.32	2429.3	2483.72	2779.09	2202.07	2319.19	2460.6	2219.39	2017.51	2151.05	1967.27	1865.04	2476.24	2559.76	2196.91
ENSGALG00000001177	658.839	1143.9	668.475	438.612	443.8	543.922	271.598	392.063	545.832	990.877	506.948	512.763	746.266	913.568	703.76	1099.66	371.928	362.326	273.122	325.168
ENSGALG00000001181	3.1274	0	1.02842	0	1.20927	5.96406	3.7722	23.3487	42.3125	4.25726	3.70035	0.825705	3.88175	5.17309	5.52402	8.5245	2.16237	9.15993	19.8164	3.60297
ENSGALG00000001182	1112.31	1097.64	1003.74	1284.09	1274.57	1419.45	1553.2	1211.21	1086.59	949.369	1064.78	1048.65	940.354	1258.1	1183.24	1256.89	1560.15	1335.31	1017.53	1025.05
ENSGALG00000001183	6459.12	6035.18	5013.56	4567.21	6653.38	5918.73	6429.71	7948.28	7815.97	4817.09	5766.99	6450.41	6174.89	5034.45	6838.73	5895.17	8555.41	4502.62	4019.29	3766.01
ENSGALG00000001184	630.692	591.453	714.754	749.051	729.187	552.272	629.957	566.206	462.053	709.898	681.789	715.061	670.572	732.51	551.297	519.047	673.578	587.254	887.431	890.835
ENSGALG00000001189	60.463	58.0567	50.3927	149.34	101.578	131.209	54.6969	59.3446	88.8563	56.4087	44.4042	47.8909	56.2854	111.739	99.4323	146.811	107.037	76.3328	61.1724	59.449
ENSGALG00000001191	4.16987	0	1.02842	7.05543	8.46486	1.19281	10.3736	2.91859	0.84625	2.12863	0	2.47712	2.91131	2.06924	1.1048	0.947167	11.893	3.05331	2.58475	0
ENSGALG00000001201	475.365	500.739	418.568	485.648	562.308	405.556	548.855	540.911	404.508	476.813	580.03	620.105	574.499	483.167	497.162	421.489	477.884	399.984	572.953	546.751
ENSGALG00000001203	4360.64	3662.11	4193.91	3639.42	3119.9	3857.55	4256.93	3611.26	3779.35	4108.26	3284.06	4227.61	3865.25	4517.14	3503.33	4125.86	3092.19	5634.38	4801.6	5448.59
ENSGALG00000001204	317.952	340.176	404.17	326.901	354.315	265.997	227.275	193.6	186.175	341.645	288.627	348.448	337.712	495.582	333.651	420.542	301.651	211.696	163.701	190.958
ENSGALG00000001206	15.637	5.44282	20.5685	3.52771	19.3482	29.8203	12.2597	8.75576	21.1563	3.19295	24.0523	14.037	10.6748	8.27695	14.3624	7.57733	14.0554	8.14216	12.0622	17.1141
ENSGALG00000001207	90.6946	129.721	64.7906	71.7302	59.254	91.8465	121.653	107.988	151.479	73.4377	73.0819	104.039	97.0437	104.496	116.004	139.234	88.6571	165.897	42.2176	40.5334
ENSGALG00000001209	50.0384	51.7068	41.1369	68.2024	59.254	40.5556	79.2162	40.8602	38.9275	61.7303	56.4303	37.1567	53.3741	47.5924	38.6681	24.6263	62.7087	26.462	37.9097	39.6327
ENSGALG00000001214	52.1233	37.1926	21.5969	15.2868	30.2316	9.54249	34.8929	35.023	21.1563	39.3797	14.8014	16.5141	20.3792	21.727	44.1921	38.8338	6.48711	35.622	49.9718	55.8461
ENSGALG00000001219	223.088	167.82	185.116	192.848	239.434	164.608	215.015	224.731	158.249	195.834	172.991	186.609	207.674	185.197	183.397	166.701	194.613	202.536	178.348	144.119
ENSGALG00000001220	619.225	517.068	702.413	881.928	1304.8	454.461	806.308	1897.08	418.894	756.728	1719.74	661.39	950.058	704.575	373.424	503.893	859.542	394.895	730.623	467.486
ENSGALG00000001223	424.284	309.334	432.966	365.706	355.524	379.314	315.922	316.18	350.348	429.983	419.064	412.853	388.175	387.982	397.729	366.554	404.363	329.758	473.871	492.706
ENSGALG00000001225	693.24	758.366	718.868	638.516	546.588	647.697	825.169	692.678	853.02	624.753	614.258	680.381	695.804	505.928	692.712	703.745	731.962	820.323	591.046	548.553
ENSGALG00000001229	232.47	320.219	179.974	231.653	203.157	262.419	320.637	234.46	375.735	269.272	204.444	191.564	217.378	272.105	283.935	334.35	261.647	298.207	204.195	168.439
ENSGALG00000001231	603.588	1074.96	716.811	505.639	552.634	721.651	664.85	633.333	865.714	820.587	571.704	670.473	799.64	588.698	650.729	839.19	501.67	938.384	826.258	707.984
ENSGALG00000001234	22.9343	36.2855	32.9095	7.05543	13.3019	4.77125	15.0888	34.0502	26.2338	24.4792	17.5767	27.2483	28.1427	1.03462	26.5153	17.9962	30.2732	19.3376	11.2006	0
ENSGALG00000001235	1.04247	1.81427	1.02842	1.1759	3.6278	0	2.82915	0	0.84625	4.25726	2.77526	0	2.91131	2.06924	1.1048	3.78867	1.08118	0	2.58475	0
ENSGALG00000001238	348.184	356.505	303.385	279.865	325.292	261.226	393.252	270.456	269.108	320.359	395.012	383.127	343.535	296.935	267.362	289.833	265.971	330.775	312.755	362.999
ENSGALG00000001239	137.606	178.706	154.263	143.46	108.834	165.801	96.1911	164.414	217.486	178.805	144.314	149.453	163.033	173.816	176.769	260.471	177.314	207.625	106.836	87.3721
ENSGALG00000001242	165.752	157.842	156.32	49.388	119.717	120.474	85.8176	84.639	189.56	180.934	255.324	162.664	220.289	101.393	125.948	161.966	72.4394	90.5816	131.822	353.992
ENSGALG00000001244	178.262	144.235	232.424	82.3133	97.9505	404.363	69.7857	792.883	663.46	421.469	169.291	158.535	448.342	108.635	419.825	706.586	58.384	897.673	136.13	489.103
ENSGALG00000001245	503.511	506.182	624.253	525.629	507.891	531.994	508.304	471.838	389.275	542.801	586.505	587.077	679.306	607.321	514.839	473.583	511.4	468.174	597.939	570.17
ENSGALG00000001250	3889.44	3496.1	3280.67	4328.5	5581.97	3222.98	2953.63	3495.49	2331.42	2903.45	2896.45	3584.39	3036.5	3445.28	3363.02	3041.35	5385.38	3033.97	2564.07	3238.17
ENSGALG00000001252	1.04247	2.72141	2.05685	2.35181	3.6278	3.57843	0	2.91859	0.84625	1.06432	5.55052	0.825705	0.970437	4.13847	1.1048	0.947167	2.16237	1.01777	0	4.50372
ENSGALG00000001253	448.261	625.017	525.524	449.195	438.963	629.805	501.703	484.485	728.622	439.562	456.068	450.009	454.165	529.725	534.725	550.304	595.733	657.48	417.868	392.724
ENSGALG00000001256	140.733	357.412	181.002	110.535	106.415	407.942	167.863	255.863	517.059	173.483	113.786	75.9649	155.27	242.101	238.638	391.18	116.768	442.73	187.825	147.722
ENSGALG00000001258	4157.36	5049.12	3661.18	4669.52	5386.07	5038.44	6160.95	4754.38	5264.52	4820.28	3840.04	4331.65	3961.33	5490.72	4970.51	5489.78	3985.25	5575.35	3958.11	4416.34
ENSGALG00000001261	998.683	1351.63	1738.03	1254.69	1116.15	1381.28	876.093	824.987	1144.13	1602.86	937.113	1057.73	1347.94	1862.31	1599.76	1648.07	1049.83	1906.28	691.851	449.471
ENSGALG00000001262	912.158	846.358	765.147	916.029	812.626	523.644	1061.87	1032.21	539.908	603.467	690.115	876.073	755.971	840.11	441.921	574.93	1037.94	758.239	760.778	553.957
ENSGALG00000001263	185.559	263.07	202.599	132.877	133.019	90.6537	241.421	202.355	269.108	173.483	215.545	230.372	188.265	186.231	182.293	176.173	117.849	193.376	148.192	111.692
ENSGALG00000001264	28.1466	76.1995	77.1317	23.5181	24.1853	38.17	288.573	70.0461	98.165	87.2738	86.9582	71.0107	30.0836	41.3847	39.7729	84.2978	47.5721	20.3554	16.3701	16.2134
ENSGALG00000001267	446.176	385.533	476.16	451.547	413.569	388.857	558.286	445.571	373.196	396.989	494.922	502.855	534.711	404.536	416.511	418.648	505.994	333.829	504.888	403.533
ENSGALG00000001270	389.882	433.611	409.312	388.048	383.337	415.098	477.183	447.517	338.5	352.288	366.334	438.45	325.097	426.263	300.507	348.557	348.141	391.842	411.837	343.183
ENSGALG00000001273	975.748	1133.92	842.278	1553.37	1408.79	1294.2	1392.88	1070.15	1022.27	919.568	654.962	994.149	1041.28	1437.09	1073.87	1330.77	1113.62	1626.4	392.02	91.8758
ENSGALG00000001275	821.463	698.495	677.731	837.244	946.855	781.292	766.7	752.023	754.009	701.384	728.969	650.656	724.917	841.145	772.258	691.432	936.306	805.056	684.097	707.984
ENSGALG00000001276	9.3822	8.16423	16.4548	14.1109	26.6038	10.7353	8.48745	5.83717	10.155	11.7075	34.2282	22.294	18.4383	7.24233	9.94323	3.78867	22.7049	2.03554	12.9238	56.7468
ENSGALG00000001279	665.094	566.96	581.059	766.69	854.95	683.481	769.529	690.732	616.07	561.958	682.714	576.342	551.208	737.683	648.52	612.817	879.003	517.027	653.08	761.128
ENSGALG00000001282	9.3822	6.34996	6.17054	2.35181	2.41853	2.38562	0.94305	3.89145	5.92375	14.9004	4.62543	4.12853	4.85219	3.10386	2.20961	5.683	4.32474	3.05331	1.72317	78.3646
ENSGALG00000001283	3336.93	3168.63	3094.52	3383.08	3515.33	4846.39	5021.74	3682.28	3452.7	3124.83	2864.99	3145.94	3067.55	2936.25	3916.53	3829.39	4459.89	3824.78	2541.67	2513.97
ENSGALG00000001288	966.366	1272.71	1303.01	734.94	627.609	1050.87	595.065	533.129	1153.44	1011.1	746.545	757.172	956.851	831.833	926.93	1234.16	929.819	1696.62	538.49	490.004
ENSGALG00000001289	576.484	474.432	634.537	673.793	746.117	357.843	741.237	678.085	425.664	497.035	393.162	505.332	525.007	584.559	669.511	551.251	440.042	615.751	257.613	95.4788
ENSGALG00000001304	33.3589	60.7782	37.0232	22.3422	36.278	32.2059	21.6902	33.0773	41.4663	50.0228	39.7787	23.9455	28.1427	36.2116	51.9258	42.6225	52.978	33.5864	31.017	40.5334
ENSGALG00000001306	536.87	533.396	492.614	599.711	544.169	543.922	496.987	534.101	518.752	552.379	482.895	487.992	507.539	593.871	543.563	527.572	626.006	587.254	644.464	592.689
ENSGALG00000001309	336.717	223.156	344.522	297.504	246.69	276.732	262.168	237.378	294.495	274.593	255.324	268.354	289.19	283.485	262.943	250.052	243.267	300.242	344.633	403.533
ENSGALG00000001310	88.6096	95.2493	89.4728	118.766	99.1597	99.0034	90.5328	117.716	111.705	104.303	85.108	94.9561	88.3098	69.3194	120.424	94.7167	104.875	119.079	88.7431	108.99
ENSGALG00000001311	16.6795	37.1926	35.9948	8.23133	18.139	32.2059	5.6583	21.403	62.6225	75.5664	18.5017	10.7342	53.3741	25.8655	50.821	83.3507	4.32474	105.848	9.47742	11.7097
ENSGALG00000001313	2361.19	2279.63	2538.15	2550.54	2499.55	2467.93	2590.56	2398.11	2649.61	2355.33	2460.73	2522.53	2226.18	2273.06	2164.31	2564.93	2395.91	2630.94	2741.56	2284.28
ENSGALG00000001314	780.807	944.329	686.986	2142.5	2054.54	616.684	1205.22	1491.4	613.532	804.622	586.505	1013.97	900.566	1288.1	1141.26	499.157	2052.09	1429.97	700.467	411.64
ENSGALG00000001315	253.319	302.076	218.026	310.439	328.92	265.997	408.341	322.017	244.566	283.108	296.028	325.328	272.693	263.828	301.611	252.894	364.359	270.727	245.551	275.627
ENSGALG00000001316	325.249	564.239	366.118	185.793	172.925	483.089	143.344	169.278	458.668	399.118	192.418	313.768	430.874	536.967	370.109	616.606	130.823	568.934	94.7742	103.585
ENSGALG00000001317	1203.01	885.365	1177.54	1387.57	1526.09	1127.21	1197.67	1230.67	720.159	953.626	1022.22	1155.99	1027.69	1247.75	1079.39	928.223	1303.91	1031	1128.67	1022.34
ENSGALG00000001319	2.08493	2.72141	2.05685	7.05543	1.20927	2.38562	4.71525	3.89145	14.3863	5.32158	7.4007	4.95423	1.94087	10.3462	7.73363	12.3132	2.16237	7.12439	2.58475	9.90817
ENSGALG00000001328	11779.9	9201.09	10110.4	10322.1	12870.2	8319.86	11816.4	9729.6	6508.51	10223.8	8854.01	9966.26	11260	10452.8	7590	8862.64	9827.97	7745.23	8191.07	7381.59
ENSGALG00000001329	657.796	811.887	595.457	1032.44	978.295	961.406	1087.34	848.336	847.097	708.834	742.845	696.895	601.671	837.006	935.769	814.563	819.538	896.656	730.623	1141.24
ENSGALG00000001330	2280.92	1736.26	3133.6	2497.62	2349.6	2495.36	2223.71	2295.95	2069.93	2469.21	2990.81	2311.15	2267.91	2065.1	2128.96	1776.88	2427.26	2040.63	3186.14	3058.92
ENSGALG00000001331	3649.67	3956.93	3054.42	3727.62	4115.13	3836.08	5736.57	4622.07	3022.81	3324.92	2773.41	3714.02	3297.55	3709.11	3480.13	3466.63	4169.05	4471.07	4295.85	2306.8
ENSGALG00000001332	117.799	147.863	120.325	102.304	110.043	141.945	124.483	142.038	233.565	152.197	111.01	102.387	137.802	92.081	143.624	128.815	64.8711	203.554	106.836	99.0817
ENSGALG00000001333	620.267	610.503	582.087	659.682	587.703	621.455	576.204	622.632	691.387	609.853	570.779	549.92	527.918	501.79	625.319	663.017	503.832	694.119	430.792	455.776
ENSGALG00000001334	5769.01	4981.09	5204.85	5746.64	6077.77	4926.31	7154.92	6322.63	4250.72	4993.77	5254.49	5907.92	5518.88	5795.93	4499.87	4639.22	5298.89	4832.37	5581.34	4839.69
ENSGALG00000001335	1992.15	1590.21	2756.17	1822.65	1649.44	2113.66	1858.75	1933.08	1598.57	2033.91	2639.27	2446.56	2040.83	1920.25	1678.2	1492.73	1799.09	1646.75	2502.04	2446.42
ENSGALG00000001341	88.6096	177.799	115.183	137.581	162.042	170.572	130.141	151.767	231.873	121.332	132.287	92.479	122.275	92.081	152.463	179.015	180.558	216.785	139.577	189.156
ENSGALG00000001342	8.33973	16.3285	6.17054	7.05543	15.7204	3.57843	4.71525	7.7829	8.4625	22.3506	11.101	5.77994	12.6157	8.27695	2.20961	3.78867	6.48711	6.10662	9.47742	3.60297
ENSGALG00000001343	72.9726	119.742	103.871	83.4892	60.4633	95.4249	143.344	89.5033	176.02	118.139	77.7073	90.0019	81.5167	145.881	96.1179	204.588	43.2474	103.813	126.653	160.332
ENSGALG00000001347	34.4014	69.8495	35.9948	25.8699	25.3946	48.9053	13.2027	14.5929	27.08	67.0518	30.5279	32.2025	58.2262	44.4886	45.297	38.8338	33.5167	27.4798	24.9859	12.6104
ENSGALG00000001348	271.041	208.641	168.661	303.383	261.201	141.945	330.068	255.863	96.4725	218.185	206.294	233.675	192.147	215.201	172.349	90.928	110.281	180.145	391.159	638.627
ENSGALG00000001350	160.54	167.82	189.23	130.525	224.923	158.644	188.61	186.79	154.864	164.969	211.845	180.829	160.122	167.608	138.1	148.705	136.229	153.683	155.085	178.347
ENSGALG00000001362	428.454	438.147	448.392	475.065	505.473	548.693	756.326	577.88	472.208	436.369	454.218	516.066	360.032	396.259	499.371	445.168	489.777	589.289	394.605	455.776
ENSGALG00000001363	151.158	172.356	154.263	215.19	182.599	146.716	215.958	167.332	205.639	136.232	105.46	175.05	134.891	173.816	167.93	215.007	234.617	180.145	235.212	213.476
ENSGALG00000001364	1664.82	1609.26	1806.94	1896.73	2063.01	1634.15	2567.93	2482.74	1559.64	1530.48	1704.01	1811.6	1851.59	1829.21	1588.71	1512.63	2046.68	1652.86	2010.94	1549.28
ENSGALG00000001366	603.588	484.411	508.041	547.971	623.981	498.595	535.652	486.431	440.896	505.55	603.157	631.665	623.021	612.494	526.991	609.028	549.242	483.441	675.481	624.215
ENSGALG00000001369	12.5096	48.0782	18.5116	2.35181	7.25559	5.96406	2.82915	1.94572	13.54	46.8299	10.176	3.30282	36.8766	21.727	11.048	85.245	0	19.3376	35.3249	86.4713
ENSGALG00000001370	142.818	213.177	162.491	103.48	140.275	234.984	184.838	249.053	248.798	243.728	298.803	222.115	191.176	176.92	236.428	343.822	232.455	125.186	252.444	505.317
ENSGALG00000001371	1.04247	0.907137	0	0	4.83706	0	0	0.972862	5.0775	0	0.925087	0.825705	0.970437	3.10386	2.20961	1.89433	0	2.03554	1.72317	9.00743
ENSGALG00000001373	89.6521	90.7137	80.217	45.8603	25.3946	95.4249	42.4373	62.2632	97.3188	126.653	34.2282	23.1198	85.3985	69.3194	88.3843	110.819	27.0296	142.488	93.9126	82.8684
ENSGALG00000001374	256.447	247.648	206.713	248.116	270.875	326.83	229.161	235.433	327.499	222.442	230.347	236.152	234.846	226.581	280.62	291.727	275.702	233.069	187.825	154.027
ENSGALG00000001375	287.721	292.098	262.248	177.562	241.853	215.899	254.624	293.804	137.093	253.307	321.93	296.428	265.9	232.789	186.712	201.747	158.934	244.265	296.385	249.506
ENSGALG00000001376	435.751	400.954	378.46	483.297	538.123	353.072	345.156	496.16	507.75	429.983	377.435	360.833	372.648	377.636	487.218	414.859	462.747	474.281	391.159	338.679
ENSGALG00000001377	475.365	479.875	450.449	649.099	614.307	542.729	544.14	573.989	423.971	557.701	448.667	494.598	548.297	444.886	597.699	532.308	580.596	534.329	603.97	512.523
ENSGALG00000001378	104.247	85.2708	103.871	161.099	145.112	94.2321	96.1911	92.4219	74.47	125.589	129.512	97.4332	89.2802	176.92	119.319	131.656	99.469	113.99	195.579	163.935
ENSGALG00000001381	3242.07	2686.94	2724.29	2163.66	2578.15	1836.93	2820.66	2110.14	1361.62	2856.62	3019.48	3962.56	3611	2317.55	1859.38	2232.47	2647.82	1222.34	1496.57	1306.98
ENSGALG00000001382	1323.93	888.087	1129.21	1242.93	1418.47	1325.21	1267.46	1357.14	1084.05	1008.97	1129.53	1074.24	1339.2	1237.4	1110.33	1285.31	1485.55	1061.53	1201.91	898.942
ENSGALG00000001383	5.21233	5.44282	1.02842	0	1.20927	2.38562	1.8861	4.86431	13.54	1.06432	2.77526	4.12853	0.970437	0	2.20961	9.47167	0	6.10662	2.58475	0
ENSGALG00000001387	20.8493	12.6999	22.6253	7.05543	22.976	11.9281	9.4305	39.8874	18.6175	21.2863	12.0261	11.5599	18.4383	19.6578	17.6769	28.415	10.8118	8.14216	43.0792	12.6104
ENSGALG00000001389	143.86	155.12	121.354	184.617	189.855	159.837	199.927	172.197	174.328	92.5954	107.31	108.993	146.536	122.085	198.865	195.116	142.716	208.643	127.514	163.034
ENSGALG00000001391	1.04247	0	5.14211	3.52771	0	2.38562	0.94305	7.7829	11.0013	2.12863	0	2.47712	5.82262	0	2.20961	9.47167	4.32474	0	3.44633	1.80149
ENSGALG00000001392	71.9302	65.3138	94.6149	52.9157	41.115	124.052	32.0637	58.3717	133.708	83.0166	68.4564	96.6075	94.1324	97.2541	80.6507	92.8223	45.4098	92.6171	75.8193	81.9676
ENSGALG00000001394	367.991	340.176	362.005	382.169	432.917	382.893	423.429	395.955	363.041	368.253	322.855	388.907	377.5	404.536	281.725	390.233	325.437	371.486	385.128	352.191
ENSGALG00000001405	869.417	873.573	854.619	1115.93	1060.53	845.703	972.285	693.651	846.25	848.259	911.211	791.026	814.197	1064.62	842.965	1005.89	942.793	813.199	1024.42	1675.38
ENSGALG00000001407	125.096	180.52	94.6149	78.7856	133.019	122.86	99.9633	301.587	158.249	137.297	138.763	75.1392	165.945	73.4579	98.3275	59.6715	89.7383	101.777	221.427	353.091
ENSGALG00000001409	104.247	57.1496	125.468	10.5831	85.8578	21.4706	16.9749	83.6662	2.53875	41.5083	197.969	161.013	91.2211	6.20771	29.8297	3.78867	58.384	5.08885	27.5707	0
ENSGALG00000001410	32.3165	28.1212	50.3927	22.3422	12.0927	13.1209	18.861	20.4301	33.0038	28.7365	24.9773	22.294	16.4974	19.6578	23.2009	29.3622	42.1662	44.7819	38.7713	20.7171
ENSGALG00000001412	1124.82	1265.46	1200.17	1765.03	2192.4	849.282	3293.13	1759.91	599.145	1189.9	994.469	1513.52	1232.46	834.937	1241.8	704.692	1041.18	781.648	544.521	330.573
ENSGALG00000001416	1.04247	0.907137	5.14211	4.70362	1.20927	0	0	0	2.53875	0	0.925087	0.825705	5.82262	2.06924	0	2.8415	1.08118	3.05331	1.72317	2.70223
ENSGALG00000001419	496.214	606.874	487.472	579.721	813.835	489.053	929.847	996.211	814.093	564.087	521.749	492.946	553.149	534.898	722.542	591.032	606.545	580.129	417.868	510.721
ENSGALG00000001420	606.715	775.602	547.121	767.865	828.347	734.772	1034.53	894.06	781.935	660.94	645.711	709.281	690.951	800.795	757.895	908.333	829.269	834.572	804.719	803.463
ENSGALG00000001425	475.365	523.418	525.524	417.446	607.051	534.38	449.835	631.388	789.552	524.707	592.056	509.46	484.248	556.625	529.201	683.854	575.19	555.703	471.286	456.677
ENSGALG00000001428	418.029	563.332	428.852	435.085	492.171	447.304	508.304	531.183	510.289	500.228	451.442	508.635	593.908	552.486	461.808	600.504	475.721	462.068	486.795	531.438
ENSGALG00000001429	227.258	195.034	300.299	258.699	157.204	269.575	170.692	191.654	264.03	286.301	231.272	213.032	278.516	233.824	257.419	215.954	198.938	262.585	262.783	346.786
ENSGALG00000001433	51.0808	36.2855	39.0801	28.2217	20.5575	35.7843	34.8929	40.8602	38.0813	41.5083	46.2543	36.331	28.1427	16.5539	18.7817	26.5207	9.73066	36.6397	19.8164	41.4342
ENSGALG00000001434	3210.8	3594.98	4644.36	3284.3	2491.09	3703.68	2296.33	2552.79	3737.89	3576.1	2630.95	2697.58	3806.06	4327.81	4034.74	4526.51	2919.2	4914.81	3980.52	2041.08
ENSGALG00000001437	30.2315	13.607	18.5116	7.05543	27.8131	21.4706	21.6902	26.2673	4.23125	5.32158	93.4338	27.2483	11.6452	12.4154	27.6201	12.3132	5.40592	18.3199	15.5085	50.4416
ENSGALG00000001439	284.593	286.655	319.839	634.988	615.516	363.808	564.887	554.531	246.259	279.915	300.653	334.411	291.131	417.986	298.297	290.78	328.68	263.603	426.484	399.029
ENSGALG00000001441	626.522	579.66	709.612	657.33	615.516	722.844	797.82	685.868	607.608	677.969	717.867	790.2	680.277	703.541	675.035	744.473	666.01	676.817	786.626	703.48
ENSGALG00000001442	5.21233	11.7928	6.17054	4.70362	15.7204	8.34968	7.5444	9.72862	4.23125	12.7718	3.70035	4.12853	11.6452	5.17309	27.6201	8.5245	4.32474	4.07108	1.72317	8.10669
ENSGALG00000001445	19.8069	29.0284	15.4263	7.05543	22.976	21.4706	12.2597	22.3758	33.0038	26.6079	20.3519	19.8169	8.73394	13.45	41.9825	28.415	17.299	28.4976	13.7853	23.4193
ENSGALG00000001446	5907.66	7085.64	4487.01	3526.54	2589.04	4096.11	3397.81	4053.92	11146	6104.91	4704.99	5190.38	4951.17	4098.12	4910.85	5221.73	2814.32	3182.57	2213.41	3814.65
ENSGALG00000001449	1208.22	1705.42	1442.88	791.384	896.065	868.367	1181.64	551.613	1519.87	1596.47	691.04	1039.56	1444.98	1535.37	1330.18	2223.95	1231.47	1260	415.283	258.513
ENSGALG00000001450	11.4671	17.2356	3.08527	21.1663	24.1853	25.049	1.8861	20.4301	10.155	14.9004	9.25087	6.60564	4.85219	8.27695	12.1528	9.47167	34.5979	7.12439	6.89267	6.3052
ENSGALG00000001452	2105.78	1789.78	2629.68	2320.06	1890.08	2124.4	1804.05	1995.34	2119.01	2341.49	2435.75	2261.61	2110.7	1988.54	2173.15	1788.25	2005.6	2075.23	3245.58	3557.94
ENSGALG00000001459	5.21233	4.53568	10.2842	1.1759	1.20927	4.77125	4.71525	3.89145	6.77	2.12863	5.55052	6.60564	8.73394	4.13847	14.3624	9.47167	6.48711	9.15993	2.58475	20.7171
ENSGALG00000001462	2.08493	6.34996	2.05685	2.35181	0	1.19281	2.82915	7.7829	11.8475	3.19295	3.70035	1.65141	0.970437	2.06924	7.73363	1.89433	1.08118	9.15993	1.72317	7.20594
ENSGALG00000001463	200.154	214.991	199.514	192.848	166.879	209.935	169.749	221.813	239.489	173.483	169.291	188.261	160.122	185.197	249.686	206.482	171.908	250.372	204.195	183.752
ENSGALG00000001465	2818.83	2632.51	3841.16	2953.87	2537.04	3318.4	2623.57	2798.92	2933.95	3230.2	3412.65	3316.86	2826.88	2577.23	3281.27	2419.06	2910.55	2786.66	3697.92	5169.36
ENSGALG00000001467	605.673	912.579	824.795	754.931	593.749	899.38	555.456	814.286	1073.89	746.085	773.373	701.024	742.385	680.779	915.882	906.439	978.472	961.793	734.931	665.649
ENSGALG00000001470	461.813	749.295	647.906	341.012	351.896	435.376	521.507	614.849	915.643	622.624	580.03	504.506	761.793	644.567	605.432	730.266	370.846	673.764	585.877	550.354
ENSGALG00000001472	125.096	166.006	138.837	128.174	88.2763	150.294	145.23	183.871	272.493	161.776	148.939	156.884	166.915	134.5	230.904	234.897	181.639	133.328	67.2035	169.34
ENSGALG00000001473	643.202	658.581	541.979	627.933	847.695	554.657	903.442	694.624	602.53	519.386	697.516	705.978	567.706	652.844	612.061	584.402	630.331	529.241	858.137	1386.24
ENSGALG00000001474	2661.42	2432.94	2831.25	3284.3	3353.29	2403.52	3071.51	2783.36	2461.74	2689.52	2685.53	2924.65	2552.25	2782.09	2509.01	2283.62	3533.31	2423.31	2880.27	2594.14
ENSGALG00000001475	121.969	119.742	152.207	90.5446	66.5096	292.239	161.262	215.975	182.79	168.162	185.017	183.307	202.821	142.777	128.157	213.113	116.768	261.567	215.396	328.771
ENSGALG00000001476	2110.99	2071.9	2863.13	1708.59	1546.65	2178.07	1909.68	1747.26	2381.35	2193.55	2007.44	2282.25	2378.54	1789.89	1934.51	1960.64	1795.85	1812.65	2019.55	1814.1
ENSGALG00000001479	458.685	455.383	513.183	284.569	325.292	293.432	266.883	388.172	287.725	440.626	457.918	477.258	434.756	311.42	354.642	418.648	260.566	255.46	342.049	326.97
ENSGALG00000001480	64.6329	53.5211	50.3927	10.5831	47.1613	34.5915	31.1207	36.9688	33.85	54.2801	69.3815	75.1392	57.2558	25.8655	85.0699	62.513	17.299	30.5331	18.0933	37.8312
ENSGALG00000001483	1106.06	888.087	1004.77	3033.83	3485.1	530.801	1210.88	2057.6	302.111	972.784	668.838	1444.98	1235.37	2337.2	1367.75	312.565	3153.82	623.893	1333.73	1655.57
ENSGALG00000001486	39.6137	85.2708	27.7674	36.453	10.8834	39.3628	10.3736	53.5074	33.0038	31.9295	17.5767	18.9912	36.8766	51.7309	17.6769	48.3055	22.7049	34.6042	96.4973	50.4416
ENSGALG00000001489	546.252	478.061	635.565	559.73	549.006	480.703	677.11	540.911	442.589	616.238	642.935	657.261	609.435	525.586	486.114	461.27	512.482	526.187	659.111	589.086
ENSGALG00000001490	10.4247	4.53568	3.08527	0	2.41853	4.77125	1.8861	0	7.61625	5.32158	0.925087	2.47712	0.970437	1.03462	1.1048	2.8415	1.08118	1.01777	0	0.900743
ENSGALG00000001491	13.5521	21.7713	16.4548	3.52771	12.0927	31.0131	13.2027	19.4572	24.5413	20.222	12.0261	8.25705	13.5861	7.24233	14.3624	17.049	24.8672	18.3199	12.0622	20.7171
ENSGALG00000001492	1092.5	838.194	829.937	877.225	981.923	641.733	978.886	911.572	572.065	949.369	2048.14	1226.17	1065.54	652.844	563.45	568.3	814.132	521.098	1100.24	1312.38
ENSGALG00000001501	588.993	600.524	622.196	573.841	565.936	586.863	583.748	603.175	605.069	578.987	503.247	596.985	547.327	505.928	564.555	573.036	689.796	600.485	556.583	605.299
ENSGALG00000001502	446.176	421.819	546.092	325.725	272.085	336.373	413.056	385.253	374.043	540.672	448.667	476.432	453.194	359.013	288.354	275.626	368.684	326.704	447.162	556.659
ENSGALG00000001503	945.517	877.201	951.291	876.049	896.065	706.144	1120.34	957.296	653.305	767.371	786.324	881.853	907.359	843.214	808.716	762.469	934.144	878.336	885.708	814.272
ENSGALG00000001504	190.771	201.384	181.002	197.552	183.808	306.553	215.015	216.948	241.181	192.641	217.395	180.004	203.792	199.681	219.856	234.897	209.75	204.572	291.215	296.344
ENSGALG00000001506	88.6096	91.6208	129.581	84.6651	56.8355	112.124	68.8427	73.9375	65.1613	123.461	123.962	108.993	88.3098	107.6	111.585	97.5582	68.1146	91.5993	89.6047	96.3795
ENSGALG00000001512	6.2548	4.53568	2.05685	14.1109	16.9297	25.049	5.6583	11.6743	11.0013	8.51452	8.32578	4.95423	0.970437	6.20771	11.048	11.366	19.4613	2.03554	20.678	12.6104
ENSGALG00000001513	1715.9	2226.11	2104.15	1306.43	1212.89	2061.18	1529.63	1642.19	2108.86	1838.07	1454.24	1525.9	1954.46	1708.16	1826.24	1918.96	1816.39	2341.89	1543.1	1095.3
ENSGALG00000001518	195.984	217.713	189.23	162.275	90.6949	317.288	131.084	130.364	341.885	207.541	83.2578	116.424	176.62	172.781	202.179	276.573	137.31	392.859	99.0821	78.3646
ENSGALG00000001521	252.277	225.877	201.571	250.468	295.061	249.298	382.878	396.928	220.025	255.436	233.122	267.529	262.018	291.762	224.275	251.946	371.928	221.874	256.752	255.811
ENSGALG00000001522	345.056	352.876	310.584	409.215	500.636	405.556	402.682	405.684	357.964	335.259	310.829	270.006	289.19	350.736	419.825	392.127	371.928	326.704	260.198	323.367
ENSGALG00000001525	1512.62	1731.72	2656.42	1451.07	1422.1	2067.14	1571.12	1465.13	2106.32	1865.74	1537.49	1599.39	2039.86	1645.04	1753.32	1896.23	1603.4	1875.75	1990.26	1660.97
ENSGALG00000001527	520.191	426.354	411.369	737.292	882.763	416.291	666.736	823.041	302.111	369.317	696.59	644.05	572.558	450.059	459.598	344.769	610.869	255.46	628.956	301.749
ENSGALG00000001529	239.767	239.484	338.351	336.309	308.363	269.575	279.143	317.153	236.104	299.073	174.841	305.511	768.586	331.078	233.114	312.565	335.167	241.212	187.825	136.012
ENSGALG00000001531	32.3165	49.8925	41.1369	43.5085	42.3243	53.6765	32.0637	46.6974	38.9275	24.4792	19.4268	29.7254	51.4332	22.7616	56.345	43.5697	55.1404	37.6575	44.8023	54.9453
ENSGALG00000001533	464.94	422.726	398	398.632	290.224	282.696	259.339	297.696	424.818	447.012	342.282	387.256	440.579	377.636	436.397	539.885	356.791	459.014	345.495	336.878
ENSGALG00000001534	76.1	73.4781	62.7338	134.053	137.856	51.2909	40.5512	288.94	46.5438	68.1162	145.239	91.6533	77.635	56.904	59.6594	21.7848	170.827	50.8885	386.851	527.835
ENSGALG00000001536	767.255	960.658	595.457	914.854	823.509	763.399	921.36	831.797	920.72	710.962	671.613	793.503	701.626	1014.96	887.157	1015.36	744.936	1016.75	895.185	918.758
ENSGALG00000001538	778.722	671.281	694.185	711.422	735.233	621.455	680.882	597.337	545.832	703.512	668.838	733.226	864.66	645.602	597.699	621.341	747.099	625.929	583.292	650.336
ENSGALG00000001540	709.92	740.223	727.095	632.636	601.005	684.674	696.914	536.047	665.999	615.174	662.362	625.059	675.424	721.129	592.175	752.05	564.378	674.782	672.897	741.312
ENSGALG00000001542	198.069	185.963	227.281	185.793	170.506	203.971	153.717	195.545	185.329	181.998	215.545	225.418	209.614	195.543	166.825	192.275	168.665	169.968	209.365	295.444
ENSGALG00000001545	370.076	335.641	309.555	269.282	297.479	265.997	360.245	288.94	232.719	287.365	285.852	360.008	374.589	334.182	271.782	286.044	353.547	284.976	298.969	276.528
ENSGALG00000001546	675.518	969.729	714.754	997.167	819.882	1050.87	1194.84	1251.1	940.184	725.863	690.115	805.888	722.005	776.998	1079.39	950.955	1007.66	1003.52	809.027	461.18
ENSGALG00000001547	1424.01	1107.61	1704.1	1320.54	1397.91	1335.95	1349.5	1422.32	1370.08	1422.99	1506.04	1624.99	1559.49	1286.03	1294.83	1181.12	1561.23	1343.46	1789.51	2034.78
ENSGALG00000001550	2164.16	2290.52	2117.52	2521.14	2464.48	2726.77	2730.13	2357.25	2520.13	2268.06	2357.12	1912.33	2097.12	2228.57	2169.83	2036.41	2335.36	2367.33	2012.66	2193.31
ENSGALG00000001551	1915.01	1914.06	1812.08	2115.45	2364.11	2551.42	2041.7	2348.49	2276.41	1830.62	2028.72	1858.66	1763.28	1629.52	2043.89	1819.51	2291.03	2056.91	1697.32	1553.78
ENSGALG00000001555	358.608	265.791	349.664	261.051	253.946	339.951	285.744	316.18	276.724	263.95	324.706	311.291	346.446	267.966	248.581	270.89	291.92	299.224	336.018	375.61
ENSGALG00000001557	606.715	547.911	567.689	781.976	571.982	429.412	561.115	508.807	429.895	590.695	547.651	663.041	697.745	633.186	589.965	629.866	487.614	611.68	556.583	426.051
ENSGALG00000001558	596.291	1148.43	802.17	382.169	650.585	701.373	919.474	775.371	993.498	839.745	535.625	593.682	1045.16	864.941	878.319	975.582	446.529	985.202	1230.34	687.267
ENSGALG00000001559	51.0808	29.0284	27.7674	15.2868	21.7668	17.8922	42.4373	19.4572	38.0813	43.6369	36.0784	28.074	50.4627	27.9347	19.8865	15.1547	11.893	48.853	53.4182	27.0223
ENSGALG00000001561	264.786	485.318	256.077	165.803	164.46	295.817	146.173	143.011	261.491	326.745	323.78	286.52	377.5	346.597	286.144	372.237	150.285	252.407	102.528	306.253
ENSGALG00000001563	636.947	609.596	594.428	618.526	666.305	707.337	632.787	583.717	517.059	517.257	662.362	605.242	545.386	645.602	429.769	492.527	544.917	671.728	530.735	587.284
ENSGALG00000001564	1697.14	2181.66	1325.64	2231.87	1875.57	1397.98	2355.74	1892.22	1309.15	1857.23	3062.96	1588.66	1460.51	2624.83	2001.9	1928.43	2472.67	2108.82	1142.46	611.605
ENSGALG00000001565	6.2548	16.3285	22.6253	27.0458	15.7204	96.6177	16.0319	13.6201	33.85	28.7365	16.6516	21.4683	14.5566	7.24233	51.9258	95.6638	15.1366	41.7286	29.2938	26.1215
ENSGALG00000001568	1052.89	1011.46	1075.73	1171.2	1254.01	929.2	1103.37	1109.06	1031.58	1027.06	1062	1084.98	1051.95	1163.95	1070.55	1130.92	1132	1147.03	1298.41	1386.24
ENSGALG00000001569	339.844	291.191	286.93	194.024	465.567	248.105	216.902	358.013	230.18	332.066	306.204	325.328	389.145	257.62	266.258	233.003	344.898	173.021	271.399	279.23
ENSGALG00000001571	129.266	185.056	111.07	144.636	88.2763	165.801	81.1023	190.681	192.099	171.355	85.108	105.69	118.393	194.508	100.537	193.222	101.631	173.021	217.981	192.759
ENSGALG00000001572	730.769	634.996	895.756	832.54	757	710.916	925.132	790.937	716.774	881.253	861.256	852.954	768.586	884.599	912.568	732.16	754.667	700.226	958.942	1167.36
ENSGALG00000001573	7.29726	1.81427	4.11369	2.35181	3.6278	9.54249	9.4305	0	1.6925	2.12863	28.6777	20.6426	5.82262	2.06924	2.20961	8.5245	3.24355	1.01777	5.1695	45.0372
ENSGALG00000001577	657.796	686.702	528.609	626.757	713.466	540.344	892.125	600.256	576.297	476.813	555.977	634.967	603.612	651.81	587.756	642.179	676.822	694.119	474.732	542.247
ENSGALG00000001583	36.4863	61.6853	43.1938	41.1566	48.3706	52.4837	45.2664	37.9416	43.1588	50.0228	49.0296	40.4596	48.5219	27.9347	53.0306	104.188	32.4355	42.7464	66.3419	48.6401
ENSGALG00000001586	876.714	1108.52	1119.95	840.772	737.652	573.742	1066.59	981.618	825.094	1039.84	661.437	1171.68	1012.17	1066.69	1006.48	1021.05	1008.75	942.455	957.219	914.254
ENSGALG00000001587	271.041	221.341	276.646	194.024	205.575	251.683	197.097	245.161	233.565	229.892	352.458	270.006	284.338	232.789	227.59	181.856	215.156	235.105	303.277	365.702
ENSGALG00000001592	13.5521	16.3285	13.3695	14.1109	3.6278	7.15687	10.3736	9.72862	33.85	10.6432	3.70035	14.037	14.5566	22.7616	7.73363	6.63017	11.893	19.3376	29.2938	28.8238
ENSGALG00000001593	653.626	470.804	599.57	664.386	737.652	542.729	749.725	645.008	546.678	522.579	732.669	632.49	605.553	677.675	608.747	502.946	607.626	554.685	730.623	724.197
ENSGALG00000001595	46.911	43.5426	10.2842	16.4627	26.6038	63.219	18.861	56.426	27.9263	30.8651	33.3031	12.3856	22.3201	40.3501	64.0786	96.611	24.8672	45.7997	39.6328	33.3275
ENSGALG00000001596	384.67	380.997	278.703	468.01	529.658	356.651	489.443	406.656	348.655	395.925	329.331	349.273	274.634	327.974	429.769	349.505	411.931	346.042	488.518	384.617
ENSGALG00000001597	1064.36	1084.94	1384.26	1091.24	1094.38	1205.93	1022.27	1056.53	926.644	1090.92	1235.92	1303.79	1225.66	1186.71	1174.41	1057.04	1161.19	1096.14	1657.69	1553.78
ENSGALG00000001600	337.759	431.797	349.664	348.068	360.361	349.494	413.056	402.765	470.515	393.797	407.963	353.402	362.944	396.259	456.284	497.263	409.769	450.872	340.325	455.776
ENSGALG00000001602	607.758	464.454	625.281	413.918	461.939	493.824	403.625	462.11	473.9	561.958	562.453	481.386	635.637	489.375	528.096	660.175	489.777	517.027	476.456	490.004
ENSGALG00000001603	218.918	193.22	198.486	218.718	255.155	190.85	350.815	287.967	204.793	212.863	244.223	175.875	185.354	143.812	133.681	179.962	215.156	164.879	193.856	315.26
ENSGALG00000001604	246.022	239.484	241.679	491.528	437.754	286.275	182.952	253.917	258.953	349.095	158.19	188.261	304.717	384.878	399.939	394.969	454.098	525.17	68.9267	74.7617
ENSGALG00000001605	90.6946	78.0137	69.9327	64.6747	214.04	75.1471	120.71	183.871	73.6238	71.3091	74.007	94.1304	147.506	61.0425	98.3275	67.2488	92.9819	51.9063	161.116	132.409
ENSGALG00000001606	484.747	466.268	430.909	575.017	371.244	396.013	541.311	537.993	596.607	464.041	485.671	387.256	431.845	392.12	486.114	419.595	300.569	471.228	506.611	560.262
ENSGALG00000001607	115.714	128.813	152.207	157.571	181.39	150.294	111.28	171.224	170.943	145.811	129.512	111.47	152.359	158.297	117.109	160.071	122.174	172.003	156.808	213.476
ENSGALG00000001608	1.04247	0.907137	3.08527	1.1759	4.83706	1.19281	0	0.972862	5.92375	1.06432	6.47561	7.43135	1.94087	1.03462	0	5.683	2.16237	0	1.72317	10.8089
ENSGALG00000001610	237.682	324.755	251.964	344.54	436.545	294.624	284.801	413.466	324.96	305.458	308.979	247.712	245.521	263.828	384.472	310.671	403.282	344.006	277.43	327.87
ENSGALG00000001611	71.9302	21.7713	22.6253	136.405	139.065	40.5556	87.7037	122.581	5.0775	35.1224	26.8275	68.5335	67.9306	42.4194	39.7729	5.683	136.229	31.5509	18.9548	0
ENSGALG00000001613	776.637	566.96	744.578	756.106	746.117	708.53	688.427	700.461	681.232	664.133	758.571	724.969	693.863	668.364	712.598	543.674	840.08	676.817	931.372	798.959
ENSGALG00000001615	658.839	723.895	639.679	1023.04	963.784	670.36	790.276	925.192	710.004	608.788	580.955	734.052	643.4	780.102	793.249	643.126	800.077	830.501	746.131	609.803
ENSGALG00000001616	13.5521	10.8856	7.19896	8.23133	9.67412	15.5066	1.8861	10.7015	10.155	12.7718	4.62543	8.25705	5.82262	9.31157	13.2576	13.2603	11.893	8.14216	12.9238	11.7097
ENSGALG00000001617	273.126	372.833	211.855	158.747	182.599	245.719	205.585	181.925	326.653	354.417	277.526	274.96	343.535	295.901	236.428	386.444	180.558	272.762	298.108	268.421
ENSGALG00000001618	120.926	85.2708	88.4444	108.183	119.717	90.6537	148.059	123.554	111.705	109.624	73.0819	103.213	82.4872	104.496	89.4891	117.449	127.58	118.061	87.8815	96.3795
ENSGALG00000001619	297.103	311.148	276.646	312.791	365.198	328.023	300.833	352.176	329.191	322.487	317.305	312.117	216.408	279.347	406.568	340.033	315.706	271.745	298.108	266.62
ENSGALG00000001620	101.119	102.506	97.7002	189.321	243.062	144.33	157.489	129.391	75.3163	109.624	119.336	105.69	119.364	283.485	241.952	226.373	193.532	147.577	95.6358	204.469
ENSGALG00000001621	40.6562	44.4497	32.9095	47.0362	32.6502	45.3268	31.1207	13.6201	34.6963	37.251	92.5087	34.6796	46.581	47.5924	23.2009	48.3055	24.8672	26.462	552.275	686.366
ENSGALG00000001624	275.211	257.627	264.305	278.689	279.34	279.118	257.453	259.754	203.1	280.979	291.402	252.666	284.338	278.312	262.943	294.569	284.352	240.194	254.167	270.223
ENSGALG00000001630	446.176	459.918	466.904	475.065	555.053	421.062	551.684	433.897	280.955	443.819	426.465	431.844	419.229	554.555	325.917	516.206	503.832	436.623	439.408	380.114
ENSGALG00000001632	28.1466	48.0782	32.9095	15.2868	13.3019	65.6046	14.1458	12.6472	40.62	51.0871	30.5279	30.5511	57.2558	55.8694	17.6769	88.0865	25.9484	45.7997	16.3701	18.9156
ENSGALG00000001633	77.1425	89.8065	47.3074	37.6289	56.8355	42.9412	31.1207	35.9959	22.8488	79.8236	91.5836	120.553	93.162	46.5578	41.9825	28.415	27.0296	12.2132	31.8786	89.1736
ENSGALG00000001634	6267.31	5618.8	7176.33	6752.04	6074.14	7676.94	6734.32	6092.06	7463.93	6565.76	7254.53	6790.6	5388.84	5196.89	7086.21	5124.17	6654.69	6802.78	7440.63	12738.3
ENSGALG00000001637	585.866	524.325	649.963	579.721	455.893	490.246	577.147	531.183	482.363	558.765	567.078	567.26	577.41	526.621	486.114	452.746	435.717	555.703	690.128	736.808
ENSGALG00000001639	189.729	202.291	178.946	183.441	187.436	220.67	215.958	241.27	230.18	164.969	212.77	179.178	154.3	224.512	209.913	240.58	280.027	216.785	214.534	236.895
ENSGALG00000001640	109.459	62.5924	106.956	55.2675	59.254	79.9184	39.6081	49.616	65.1613	101.11	98.0592	94.1304	92.1916	76.5618	62.9738	52.0942	54.0592	44.7819	54.2798	92.7765
ENSGALG00000001642	1729.45	1414.23	1787.4	1539.26	1460.79	1510.1	1424.95	1597.44	1149.21	1642.24	1640.18	1616.73	1647.8	1754.71	1424.09	1503.15	1405.54	1480.86	1851.54	1590.71
ENSGALG00000001644	1142.54	1405.15	1099.38	1405.21	1391.86	1116.47	1658.82	1138.25	958.802	1194.16	934.338	1177.46	1204.31	1438.12	1172.2	1171.65	1380.67	1134.81	1040.79	904.346
ENSGALG00000001645	0	1.81427	2.05685	1.1759	0	8.34968	3.7722	0	3.385	1.06432	4.62543	2.47712	10.6748	0	2.20961	0	3.24355	2.03554	3.44633	1.80149
ENSGALG00000001647	159.497	172.356	146.036	181.089	194.692	138.366	150.888	135.228	153.171	137.297	140.613	185.784	151.388	172.781	134.786	194.169	153.528	148.594	144.746	88.2728
ENSGALG00000001651	185.559	200.477	184.088	195.2	220.086	205.164	198.041	202.355	195.484	221.378	221.096	203.124	203.792	263.828	256.314	181.856	187.045	235.105	217.119	245.903
ENSGALG00000001652	2029.68	1780.71	2267.67	1726.23	2026.73	2126.78	1934.2	1719.05	1956.53	2066.9	2185.06	2051.05	2034.04	1834.38	1805.25	1890.54	1839.1	1733.26	2070.38	2913.9
ENSGALG00000001653	9.3822	4.53568	4.11369	2.35181	3.6278	8.34968	0.94305	10.7015	2.53875	13.8361	38.8537	12.3856	7.7635	8.27695	7.73363	0	6.48711	2.03554	33.6018	56.7468
ENSGALG00000001654	1013.28	924.372	1095.27	1130.04	1235.87	1005.54	1049.61	1062.37	831.018	1107.95	1364.5	1329.39	1140.26	1271.55	819.764	1039.04	1095.24	908.869	1208.8	1298.87
ENSGALG00000001655	1479.26	1284.51	1636.22	1462.82	1489.81	1134.36	1357.05	1317.26	1258.37	1459.18	1383.93	1427.64	1465.36	1441.22	1461.66	1033.36	1362.29	1444.22	1640.45	1809.59
ENSGALG00000001658	9986.83	8190.54	9165.3	9173.23	7799.76	10044.7	9501.23	8165.23	9175.89	8584.76	9760.59	9572.4	7255.96	7756.53	8680.44	7637	8845.17	9579.25	9015.61	14231.7
ENSGALG00000001661	3.1274	0	7.19896	0	4.83706	0	1.8861	0	3.385	2.12863	0.925087	0.825705	6.79306	0	2.20961	0.947167	2.16237	1.01777	0.861583	0.900743
ENSGALG00000001662	1.04247	0	1.02842	0	0	0	0	1.94572	4.23125	0	0	0	0	0	0	3.78867	0	1.01777	1.72317	0
ENSGALG00000001663	370.076	342.898	350.692	373.938	441.382	465.197	253.68	323.963	322.421	356.546	386.686	331.934	406.613	432.471	412.092	317.301	391.389	329.758	389.436	435.96
ENSGALG00000001664	300.23	381.905	333.209	446.844	503.054	286.275	773.301	509.78	297.88	407.633	399.638	464.872	432.815	438.678	386.681	382.655	421.662	355.202	302.416	254.01
ENSGALG00000001666	260.617	229.506	233.452	228.125	210.412	233.791	198.041	191.654	250.49	257.564	244.223	234.5	262.989	253.482	239.742	284.15	233.536	254.443	201.611	232.392
ENSGALG00000001668	1757.6	862.687	959.518	1355.82	1620.42	727.615	1648.45	1607.17	665.153	1096.24	5105.56	1177.46	1493.5	1275.68	831.917	811.722	1103.89	663.586	4059.78	3178.72
ENSGALG00000001678	206.408	212.27	199.514	211.663	210.412	189.657	249.908	175.115	194.638	243.728	222.946	217.161	205.733	296.935	218.751	213.113	180.558	205.59	277.43	263.017
ENSGALG00000001682	532.7	624.11	515.24	550.323	623.981	508.138	757.269	600.256	536.523	500.228	602.232	578.819	554.12	612.494	494.952	565.459	553.567	586.236	496.272	745.815
ENSGALG00000001684	1578.29	1188.35	1287.59	2014.32	2508.02	1173.73	2124.69	2568.36	866.56	1046.22	1169.31	1613.43	1246.04	1512.61	1303.67	934.854	1826.12	1006.57	1458.66	972.803
ENSGALG00000001688	624.437	523.418	449.421	377.465	515.147	421.062	380.992	347.312	610.993	483.199	501.397	567.26	460.958	302.109	475.066	477.372	391.389	308.384	511.781	544.95
ENSGALG00000001689	2643.69	1930.39	2551.52	2183.65	2618.06	1960.98	2987.58	2190.89	1354.85	2580.96	2381.17	2671.16	2640.56	2189.25	1988.65	1810.98	2429.42	1857.43	2247.87	1860.94
ENSGALG00000001691	650.499	578.753	642.764	492.704	524.821	518.873	612.039	574.962	684.617	599.209	636.46	639.096	651.164	589.733	532.515	570.194	517.887	608.627	600.524	611.605
ENSGALG00000001692	493.087	478.968	373.317	490.352	436.545	563.007	604.495	475.73	597.453	420.404	388.537	519.369	382.352	441.782	514.839	497.263	469.234	608.627	504.888	535.942
ENSGALG00000001693	253.319	270.327	298.243	412.742	378.5	370.964	204.642	286.994	388.429	291.622	323.78	229.546	298.895	296.935	364.585	351.399	325.437	345.024	221.427	237.796
ENSGALG00000001696	2.08493	6.34996	12.3411	5.87952	3.6278	3.57843	0	4.86431	8.4625	11.7075	5.55052	1.65141	6.79306	4.13847	4.41921	7.57733	8.64948	16.2843	5.1695	2.70223
ENSGALG00000001698	0	0.907137	2.05685	1.1759	1.20927	0	0	0	0.84625	2.12863	2.77526	1.65141	0.970437	0	0	0.947167	0	0	0.861583	0
ENSGALG00000001701	221.003	295.727	255.049	144.636	135.438	206.356	155.603	211.111	287.725	260.757	197.044	243.583	219.319	157.262	232.009	192.275	160.015	204.572	107.698	143.218
ENSGALG00000001702	238.725	286.655	382.573	58.7952	26.6038	69.1831	30.1776	37.9416	75.3163	273.529	267.35	473.955	269.782	65.181	67.393	79.562	62.7087	50.8885	41.356	33.3275
ENSGALG00000001708	572.314	720.266	522.439	722.005	695.327	632.19	763.871	604.147	572.065	542.801	502.322	552.397	592.937	668.364	645.205	711.322	753.586	603.538	584.154	598.994
ENSGALG00000001709	94.8644	100.692	91.5296	29.3976	31.4409	59.6406	77.3301	38.9145	58.3913	93.6597	106.385	87.5248	86.3689	52.7655	71.8122	48.3055	52.978	58.0129	83.5736	117.997
ENSGALG00000001711	328.377	331.105	332.181	215.19	268.457	255.262	190.496	208.193	290.264	315.037	274.751	255.969	340.624	235.893	266.258	248.158	224.886	236.123	265.368	266.62
ENSGALG00000001714	218.918	252.184	222.139	151.692	146.321	174.15	149.945	218.894	220.871	239.471	200.744	181.655	227.082	144.847	175.664	168.596	153.528	230.016	112.867	145.02
ENSGALG00000001716	26.0617	8.16423	12.3411	3.52771	22.976	2.38562	2.82915	4.86431	6.77	8.51452	74.932	14.8627	17.4679	9.31157	9.94323	10.4188	4.32474	8.14216	28.4323	7.20594
ENSGALG00000001717	1252	752.923	981.115	1127.69	2210.54	818.269	3308.22	1862.06	422.279	896.153	827.953	1192.32	1278.07	951.849	851.804	594.821	1420.68	559.774	1132.98	1021.44
ENSGALG00000001718	1256.17	1089.47	1450.08	871.345	752.163	1005.54	1226.91	1177.16	952.878	1369.77	1319.17	1444.98	1370.26	724.233	845.175	1168.8	806.564	1281.37	728.9	694.473
ENSGALG00000001720	140.733	145.142	157.349	144.636	125.764	132.402	169.749	188.735	149.786	139.425	142.463	151.104	135.861	109.67	129.262	107.03	123.255	124.168	119.76	112.593
ENSGALG00000001722	510.808	528.861	450.449	510.342	549.006	518.873	529.994	485.458	460.36	500.228	467.169	485.515	478.426	457.301	544.668	577.772	594.652	502.779	463.532	497.21
ENSGALG00000001723	1.04247	0	5.14211	1.1759	1.20927	2.38562	3.7722	0.972862	2.53875	5.32158	2.77526	1.65141	0.970437	0	3.31441	0.947167	1.08118	3.05331	3.44633	9.00743
ENSGALG00000001725	1152.97	1540.32	961.575	1405.21	1405.17	1318.06	1416.46	1296.83	1395.47	1185.65	1118.43	1062.68	983.053	1343.97	1379.9	1432.12	1341.75	1382.13	1047.69	1361.92
ENSGALG00000001726	219.96	205.92	295.157	262.227	286.596	280.311	153.717	261.7	270.8	261.821	295.103	239.455	250.373	212.097	224.275	239.633	251.916	214.75	292.938	282.833
ENSGALG00000001727	79.2274	175.985	112.098	128.174	140.275	138.366	177.293	108.961	154.864	134.104	65.6812	146.976	139.743	203.82	151.358	221.637	141.635	148.594	127.514	488.203
ENSGALG00000001728	209.536	261.255	199.514	190.496	249.109	212.32	225.389	218.894	243.72	219.249	240.523	240.28	192.147	205.889	276.201	273.731	249.754	205.59	172.317	209.873
ENSGALG00000001729	707.835	614.131	643.793	639.692	812.626	506.945	622.413	586.636	414.663	653.489	1065.7	750.566	766.646	676.64	618.69	537.991	529.78	485.476	970.143	716.991
ENSGALG00000001730	390.925	496.204	422.682	500.935	465.567	452.076	520.564	488.377	531.445	513	448.667	364.962	362.944	340.389	528.096	395.916	560.054	558.756	364.45	501.714
ENSGALG00000001731	1230.11	1315.35	1136.41	1365.22	1495.86	1090.23	1579.61	1191.76	1150.9	1172.88	989.843	1174.15	1186.85	1427.77	1352.28	1380.02	1397.97	1363.81	1241.54	1316.89
ENSGALG00000001733	431.581	465.361	365.09	470.362	591.331	698.988	769.529	558.423	594.914	366.124	459.768	470.652	321.215	523.517	823.079	479.266	678.984	586.236	473.009	639.528
ENSGALG00000001734	14.5945	13.607	20.5685	17.6386	24.1853	22.6634	30.1776	9.72862	18.6175	13.8361	22.2021	17.3398	3.88175	9.31157	18.7817	8.5245	15.1366	27.4798	4.30792	18.9156
ENSGALG00000001737	1511.58	1568.44	1637.25	1586.29	1763.11	1759.4	1676.74	1639.27	1506.33	1382.55	1507.89	1432.6	1575.02	1556.07	1445.08	1518.31	1812.07	1518.51	1661.99	1832.11
ENSGALG00000001740	50.0384	80.7352	60.6769	108.183	68.9281	120.474	100.906	100.205	168.404	94.724	68.4564	77.6163	68.9011	122.085	74.0218	125.026	77.8453	104.83	28.4323	39.6327
ENSGALG00000001741	1329.14	976.986	1039.74	945.427	1373.73	930.393	1519.25	1141.17	987.574	1005.78	1889.03	1365.72	1290.68	987.026	1013.1	1024.83	1026.04	831.518	1661.13	1660.07
ENSGALG00000001749	1601.23	2022.01	1597.14	3062.05	2485.04	1887.03	1674.86	1504.05	1235.53	1722.06	1271.99	1629.94	1526.5	2711.73	1537.89	1651.86	2409.96	1682.37	2305.6	1093.5
ENSGALG00000001750	764.128	669.467	969.803	838.42	1015.78	873.138	1008.12	987.455	1038.35	889.767	822.402	947.084	887.95	909.43	862.852	788.99	764.398	949.58	824.535	915.155
ENSGALG00000001753	48.9959	56.2425	30.8527	67.0265	32.6502	42.9412	49.0386	71.0189	51.6213	44.7012	49.0296	51.1937	41.7288	54.8348	44.1921	47.3583	36.7603	29.5153	43.9408	43.2357
ENSGALG00000001758	822.506	1152.97	1020.2	968.945	920.251	891.03	728.035	967.998	868.253	762.05	718.793	926.441	872.423	925.984	846.28	1101.55	815.213	1044.23	843.49	677.359
ENSGALG00000001762	534.785	848.173	672.588	435.085	457.102	645.311	452.664	430.005	797.168	552.379	440.341	391.384	545.386	572.144	908.149	1104.4	451.935	1244.73	809.027	654.84
ENSGALG00000001764	9.3822	2.72141	8.22738	19.9904	7.25559	7.15687	4.71525	3.89145	0.84625	9.57884	3.70035	6.60564	6.79306	14.4847	20.9913	5.683	6.48711	5.08885	0	1.80149
ENSGALG00000001765	88.6096	86.178	80.217	71.7302	87.0671	78.7256	44.3234	67.1275	71.9313	90.4668	42.554	89.1762	89.2802	80.7002	74.0218	84.2978	76.7641	50.8885	56.0029	26.1215
ENSGALG00000001768	225.173	104.321	67.8759	194.024	272.085	368.579	373.448	512.698	489.979	134.104	613.333	250.189	68.9011	226.581	275.096	258.577	267.053	232.052	889.154	1638.45
ENSGALG00000001770	101.119	91.6208	76.1033	71.7302	107.625	115.703	105.622	95.3405	89.7025	112.817	128.587	81.7448	111.6	84.8387	92.8035	67.2488	60.5463	89.5638	132.684	177.446
ENSGALG00000001773	1322.89	1396.08	1268.05	1158.27	929.925	790.834	1197.67	1225.81	932.568	1144.14	1029.62	1316.17	1280.01	1204.3	847.384	1206.69	1085.51	1099.19	1799.85	973.703
ENSGALG00000001774	548.337	509.811	339.38	549.147	738.861	561.814	626.185	429.032	390.968	502.357	497.697	452.487	478.426	601.113	534.725	561.67	771.966	480.388	412.698	796.257
ENSGALG00000001777	853.78	861.78	963.632	706.718	706.211	995.998	712.946	698.515	973.188	923.825	879.758	719.189	894.743	697.333	752.371	795.62	967.66	874.265	708.222	620.612
ENSGALG00000001779	37.5288	35.3783	34.9664	28.2217	35.0687	40.5556	17.918	43.7788	44.8513	48.9585	48.1045	31.3768	35.9062	40.3501	40.8777	59.6715	41.085	32.5687	31.017	21.6178
ENSGALG00000001780	14.5945	23.5856	17.4832	14.1109	20.5575	13.1209	5.6583	15.5658	20.31	21.2863	25.9024	14.8627	21.3496	24.8308	14.3624	33.1508	21.6237	16.2843	6.89267	48.6401
ENSGALG00000001782	320.037	280.305	332.181	306.911	301.107	367.386	280.086	316.18	280.955	327.809	297.878	295.603	315.392	294.866	309.345	264.26	336.248	337.9	320.509	276.528
ENSGALG00000001788	377.373	375.555	390.801	513.87	490.962	379.314	411.17	442.652	301.265	358.674	521.749	376.522	400.791	469.717	365.69	340.98	422.743	355.202	475.594	630.52
ENSGALG00000001790	93.822	68.9424	101.814	123.47	107.625	72.7615	72.6149	67.1275	68.5463	86.2095	141.538	83.3962	87.3394	115.877	92.8035	73.879	86.4948	87.5283	122.345	128.806
ENSGALG00000001791	135.521	87.9923	139.865	89.3687	99.1597	82.304	64.1274	77.829	92.2413	142.618	119.336	147.801	131.979	58.9733	130.367	107.03	58.384	93.6349	34.4633	52.2431
ENSGALG00000001792	58.3781	49.8925	32.9095	43.5085	25.3946	41.7484	43.3803	107.988	288.571	52.1514	49.0296	57.7994	32.0244	40.3501	49.7162	50.1998	42.1662	65.1373	136.13	52.2431
ENSGALG00000001793	0	2.72141	8.22738	4.70362	0	8.34968	2.82915	0	0.84625	2.12863	3.70035	4.95423	3.88175	5.17309	8.83843	0	0	3.05331	0	0
ENSGALG00000001797	80.2699	91.6208	60.6769	118.766	89.4856	81.1112	126.369	111.879	69.3925	69.1805	63.831	57.7994	69.8715	79.6656	88.3843	101.347	76.7641	74.2972	75.8193	76.5632
ENSGALG00000001798	2265.28	2119.98	2215.22	2265.97	2449.97	1989.61	2224.65	2202.56	2053	2237.19	1765.99	2331.79	2386.31	2009.23	2061.56	2348.97	1960.19	2587.17	1872.22	1863.64
ENSGALG00000001800	232.47	201.384	271.504	266.93	305.944	240.948	183.895	222.785	186.175	255.436	189.643	244.409	264.929	211.062	254.105	236.792	220.562	261.567	280.876	268.421
ENSGALG00000001801	567.102	690.331	827.88	550.323	484.915	789.641	552.627	527.291	649.92	709.898	506.948	639.096	801.581	613.529	694.922	731.213	618.438	816.252	634.125	706.183
ENSGALG00000001802	364.863	378.276	537.865	738.468	719.513	428.219	557.343	772.453	366.426	381.025	781.698	579.645	407.584	483.167	308.24	372.237	663.847	336.882	404.083	245.903
ENSGALG00000001803	1139.42	1139.36	1224.85	1153.56	1216.52	1480.28	1166.55	1104.2	1384.47	1181.39	1086.98	1075.89	1101.45	1108.08	1297.04	1135.65	1106.05	1392.31	1162.28	1231.32
ENSGALG00000001805	281.466	247.648	239.623	198.728	189.855	277.925	164.091	163.441	301.265	308.651	266.425	264.226	366.825	241.066	310.45	279.414	240.023	101.777	84.4352	137.814
ENSGALG00000001806	63.5904	38.0997	58.6201	70.5543	53.2077	110.931	109.394	56.426	85.4713	42.5726	12.9512	64.405	41.7288	43.454	68.4978	35.0452	210.831	117.044	4.30792	1.80149
ENSGALG00000001812	0	4.53568	1.02842	2.35181	2.41853	2.38562	0.94305	0.972862	0	2.12863	3.70035	1.65141	7.7635	2.06924	3.31441	1.89433	0	8.14216	4.30792	9.00743
ENSGALG00000001816	1340.61	1562.09	1344.15	1371.1	1798.18	2108.89	1809.71	1866.92	1763.59	1325.07	1201.69	1470.58	1142.2	1656.42	1619.64	1614.92	1662.86	1705.78	1521.56	1368.23
ENSGALG00000001817	1203.01	1097.64	1093.21	1309.96	1191.13	1068.76	1267.46	1061.39	845.404	1034.51	950.989	1090.76	1027.69	1123.6	973.332	1131.86	1311.48	1017.77	1340.62	1315.99
ENSGALG00000001823	455.558	362.855	566.661	433.909	443.8	471.161	421.543	393.036	386.736	384.218	451.442	459.918	472.603	370.393	450.76	375.078	465.991	383.699	518.673	675.557
ENSGALG00000001824	90.6946	78.0137	80.217	114.063	93.1134	124.052	44.3234	76.8561	95.6263	65.9875	86.9582	52.8451	73.7532	79.6656	93.9083	99.4525	56.2216	89.5638	72.373	57.6476
ENSGALG00000001826	967.409	986.965	818.625	1170.02	1044.81	1127.21	972.285	1042.91	842.019	638.589	919.536	803.411	920.945	1026.34	804.297	976.529	1109.3	1094.1	944.295	954.788
ENSGALG00000001828	29.1891	48.9854	56.5633	79.9615	77.393	39.3628	68.8427	86.5847	65.1613	27.6722	74.007	51.1937	50.4627	77.5964	92.8035	76.7205	71.3582	63.1018	61.1724	118.898
ENSGALG00000001833	547.295	508.904	519.353	530.333	546.588	492.631	490.386	346.339	398.584	489.585	547.651	520.194	567.706	590.767	482.799	509.576	560.054	498.707	502.303	561.163
ENSGALG00000001837	771.425	898.972	781.601	827.837	935.971	766.978	820.454	713.108	660.922	791.85	558.753	822.403	850.103	983.922	709.284	987.895	707.095	948.562	775.425	779.143
ENSGALG00000001838	1679.41	1716.3	1467.56	1629.8	1903.38	1340.72	1854.04	1545.88	1290.53	1495.36	1635.55	1596.09	1500.3	1731.95	1519.11	1665.12	1705.03	1570.42	1742.98	1605.12
ENSGALG00000001840	70.8877	90.7137	76.1033	51.7398	56.8355	96.6177	62.2413	34.0502	81.24	78.7593	69.3815	57.7994	72.7828	48.6271	111.585	135.445	60.5463	72.2617	27.5707	54.0446
ENSGALG00000001841	265.829	183.242	235.509	215.19	273.294	304.167	280.086	326.882	284.34	186.255	241.448	255.969	223.201	218.304	223.17	224.479	508.157	301.26	355.834	483.699
ENSGALG00000001844	100.077	51.7068	79.1886	57.6193	56.8355	56.0621	52.8108	29.1859	45.6975	95.7884	60.1307	66.8821	63.0784	79.6656	59.6594	45.464	44.3286	52.9241	37.9097	70.258
ENSGALG00000001845	198.069	152.399	183.059	183.441	195.901	237.37	178.236	215.975	233.565	153.261	184.092	189.087	166.915	131.397	182.293	148.705	241.104	205.59	189.548	123.402
ENSGALG00000001848	853.78	719.359	818.625	821.957	799.324	793.22	918.531	901.843	778.55	826.973	856.631	853.779	750.148	737.683	671.721	764.364	845.486	845.767	902.939	811.57
ENSGALG00000001849	56.2932	78.0137	57.5917	72.9061	61.6725	57.255	71.6718	69.0732	130.323	78.7593	74.932	72.6621	48.5219	80.7002	98.3275	104.188	105.956	68.1906	44.8023	26.1215
ENSGALG00000001850	1001.81	888.087	971.859	1065.37	923.878	875.524	875.15	1132.41	832.71	786.529	969.491	882.679	956.851	782.172	765.629	842.978	877.922	911.922	1249.3	1110.62
ENSGALG00000001852	648.414	502.554	573.86	536.212	628.818	514.102	486.614	490.323	559.372	574.73	502.322	469.826	514.332	583.525	511.524	617.553	698.445	503.796	540.213	1090.8
ENSGALG00000001856	37.5288	25.3998	31.8811	24.694	13.3019	17.8922	39.6081	35.023	12.6938	27.6722	16.6516	18.1655	26.2018	25.8655	20.9913	17.9962	50.8157	10.1777	44.8023	7.20594
ENSGALG00000001857	9.3822	9.07137	10.2842	7.05543	13.3019	20.2778	12.2597	37.9416	110.013	17.029	4.62543	2.47712	6.79306	12.4154	6.62882	17.9962	10.8118	149.612	5.1695	60.3498
ENSGALG00000001859	17.7219	32.6569	21.5969	19.9904	29.0224	9.54249	10.3736	28.213	10.155	26.6079	14.8014	35.5053	20.3792	19.6578	13.2576	13.2603	21.6237	29.5153	24.9859	24.3201
ENSGALG00000001860	506.639	645.881	522.439	671.441	605.842	537.958	513.962	505.888	479.824	532.158	518.049	530.103	626.903	578.352	538.039	505.787	636.818	473.263	611.724	638.627
ENSGALG00000001862	142.818	111.578	126.496	128.174	105.206	182.5	55.64	65.1818	197.176	101.11	77.7073	99.9103	104.807	86.9079	90.5939	82.4035	115.687	173.021	31.017	44.1364
ENSGALG00000001863	16.6795	9.9785	8.22738	12.9349	7.25559	7.15687	48.0956	21.403	27.9263	10.6432	13.8763	13.2113	4.85219	6.20771	15.4673	1.89433	15.1366	21.3732	37.9097	17.1141
ENSGALG00000001864	58.3781	65.3138	98.7286	48.2121	51.9984	89.4609	66.9566	96.3134	115.09	62.7946	74.932	64.405	46.581	61.0425	43.0873	56.83	49.7345	144.523	127.514	90.0743
ENSGALG00000001866	0	0	0	0	1.20927	0	0.94305	1.94572	0.84625	2.12863	32.378	1.65141	0	5.17309	0	0	0	4.07108	1.72317	14.4119
ENSGALG00000001872	1225.94	1055	1263.93	1214.71	1267.31	1395.59	1044.9	1246.24	1058.66	1385.74	1094.38	1155.16	1075.24	1171.19	1197.61	1071.25	1209.85	1213.18	1035.62	1079.99
ENSGALG00000001876	95.9069	203.199	100.785	182.265	189.855	205.164	155.603	190.681	391.814	147.94	152.639	201.472	129.068	230.72	226.485	228.267	152.447	315.509	154.223	1490.73
ENSGALG00000001882	33.3589	44.4497	23.6537	25.8699	26.6038	48.9053	34.8929	27.2401	105.781	34.0581	34.2282	30.5511	32.0244	39.3155	45.297	52.0942	48.6533	67.1728	38.7713	58.5483
ENSGALG00000001883	1365.63	932.536	953.348	2459.99	1800.6	776.52	1339.13	1950.59	412.97	978.105	726.193	1615.08	1252.83	960.126	960.074	258.577	1383.92	688.013	353.249	462.081
ENSGALG00000001885	4352.3	8205.05	5559.65	4584.85	3626.59	5854.32	5762.98	4576.34	8047	5896.31	3314.59	5528.1	5883.76	7018.85	5057.79	7406.84	3964.7	11902.8	3345.53	2904
ENSGALG00000001889	14.5945	38.0997	30.8527	32.9253	37.4872	51.2909	40.5512	66.1546	74.47	24.4792	46.2543	31.3768	37.8471	41.3847	58.5546	55.8828	62.7087	45.7997	23.2628	35.129
ENSGALG00000001892	280.423	471.711	343.493	125.822	129.391	205.164	246.136	334.665	282.648	553.444	370.96	453.312	407.584	294.866	311.555	543.674	112.443	270.727	176.625	172.042
ENSGALG00000001894	29.1891	27.2141	21.5969	304.559	374.872	218.285	102.792	85.6119	54.16	21.2863	23.1272	7.43135	19.4087	155.193	227.59	91.8752	240.023	92.6171	116.314	72.0594
ENSGALG00000001895	303.358	418.19	419.596	524.453	430.498	432.991	478.126	430.978	434.973	382.089	423.69	435.147	416.318	449.024	443.026	373.184	793.59	459.014	476.456	338.679
ENSGALG00000001901	563.974	536.118	500.842	511.518	516.356	483.089	805.365	542.857	440.896	477.877	574.479	559.828	537.622	499.721	479.485	484.002	591.408	405.073	532.459	592.689
ENSGALG00000001905	288.763	312.055	262.248	313.966	322.874	264.804	702.572	385.253	288.571	263.95	268.275	370.742	305.688	320.732	320.393	278.467	325.437	279.887	431.653	406.235
ENSGALG00000001907	1113.35	1016.9	1023.28	1167.67	1064.15	1160.61	1279.72	1157.71	1095.89	973.848	1049.05	1038.74	936.472	1102.9	1025.26	991.684	1100.65	1258.98	1251.88	1116.92
ENSGALG00000001912	69.8452	134.256	113.127	96.4242	118.508	84.6896	76.3871	57.3989	84.625	106.432	62.9059	100.736	69.8715	108.635	99.4323	176.173	102.713	143.506	39.6328	20.7171
ENSGALG00000001916	68.8028	104.321	61.7054	28.2217	70.1374	53.6765	29.2346	45.7245	80.3938	51.0871	74.932	46.2395	54.3445	51.7309	30.9345	64.4073	28.1108	43.7641	84.4352	74.7617
ENSGALG00000001918	311.697	326.569	247.85	122.294	216.458	198.007	292.346	189.708	395.199	299.073	392.237	381.476	338.683	222.443	299.402	311.618	206.506	156.737	87.0199	59.449
ENSGALG00000001921	99.0343	111.578	94.6149	50.5639	81.0208	57.255	72.6149	66.1546	52.4675	103.239	78.6324	62.7536	141.684	86.9079	87.2795	89.9808	77.8453	72.2617	99.9437	96.3795
ENSGALG00000001925	328.377	315.684	373.317	368.058	380.918	366.193	312.15	314.235	359.656	309.716	317.305	318.722	310.54	312.455	372.319	391.18	382.739	367.415	243.828	369.305
ENSGALG00000001926	3071.11	2984.48	3139.77	933.668	1264.89	1436.15	1772.93	1189.81	1349.77	3021.59	3533.83	4912.95	3763.36	1271.55	1556.67	1718.16	1316.88	841.696	426.484	607.101
ENSGALG00000001933	91.737	108.856	115.183	65.8506	39.9057	118.088	48.0956	69.0732	74.47	94.724	87.8833	74.3135	92.1916	103.462	93.9083	104.188	68.1146	73.2795	298.969	107.188
ENSGALG00000001934	1.04247	2.72141	4.11369	0	0	0	5.6583	7.7829	4.23125	4.25726	3.70035	1.65141	1.94087	0	0	2.8415	3.24355	5.08885	2.58475	10.8089
ENSGALG00000001935	7.29726	0.907137	10.2842	103.48	140.275	102.582	26.4054	20.4301	7.61625	6.38589	11.101	14.8627	5.82262	52.7655	78.4411	47.3583	82.17	16.2843	56.0029	53.1438
ENSGALG00000001936	9.3822	9.07137	12.3411	7.05543	7.25559	20.2778	10.3736	1.94572	24.5413	4.25726	12.0261	12.3856	1.94087	15.5193	8.83843	9.47167	3.24355	22.3909	34.4633	11.7097
ENSGALG00000001938	552.507	612.317	557.405	694.959	684.444	869.56	999.633	912.545	948.647	526.836	568.003	577.994	458.046	646.637	663.987	696.168	987.122	932.278	1026.15	967.398
ENSGALG00000001939	1439.65	1387.92	1077.79	1991.98	1981.99	1199.97	2118.09	1972.96	1039.2	1163.3	1235.92	1271.59	1289.71	1602.62	1356.7	1354.45	1974.24	1349.56	1582.73	1339.4
ENSGALG00000001942	139.69	134.256	123.411	96.4242	148.74	177.729	95.2481	101.178	214.948	109.624	128.587	130.461	147.506	132.431	145.834	131.656	139.473	118.061	139.577	139.615
ENSGALG00000001943	669.263	726.616	600.599	495.056	667.514	659.625	879.866	754.941	643.997	700.319	617.033	716.712	626.903	560.763	614.271	610.923	537.349	610.662	563.476	308.054
ENSGALG00000001944	450.345	363.762	415.483	431.557	412.359	403.17	291.402	373.579	373.196	436.369	471.794	381.476	429.904	396.259	443.026	447.063	393.551	382.682	652.219	761.128
ENSGALG00000001945	573.356	609.596	566.661	624.405	711.048	545.115	547.912	616.795	586.452	581.116	633.685	559.003	606.523	476.959	503.79	467.9	606.545	662.569	435.1	592.689
ENSGALG00000001946	9.3822	0.907137	3.08527	0	2.41853	0	0.94305	1.94572	3.385	2.12863	1.85017	3.30282	3.88175	4.13847	2.20961	11.366	0	4.07108	1.72317	6.3052
ENSGALG00000001947	750.576	782.859	815.539	647.923	714.676	851.667	510.19	647.926	685.463	781.207	732.669	732.401	790.907	621.806	648.52	706.586	726.556	625.929	590.185	650.336
ENSGALG00000001948	1539.72	1396.08	1419.22	1625.1	1692.97	2001.54	1912.51	1698.62	1837.21	1283.56	1358.95	1394.62	1197.52	1311.9	1891.42	1519.26	1896.4	1592.81	1130.4	1274.55
ENSGALG00000001949	1770.11	1380.66	1957.09	1618.04	1803.01	1339.53	2104.89	1809.52	999.422	1681.62	2552.31	2068.39	1873.91	1616.07	1165.57	1064.62	1693.14	1013.7	2120.36	1978.03
ENSGALG00000001950	633.82	588.732	561.519	764.338	657.84	540.344	633.73	803.584	741.315	549.187	802.975	649.83	656.986	614.563	707.074	556.934	731.962	634.071	700.467	698.977
ENSGALG00000001951	51.0808	67.1281	41.1369	45.8603	74.9744	127.631	102.792	62.2632	88.8563	32.9938	44.4042	66.0564	47.5514	47.5924	58.5546	71.9847	67.0334	120.097	91.3278	67.5557
ENSGALG00000001954	283.551	263.977	293.1	298.68	291.433	283.889	245.193	317.153	241.181	240.535	358.934	302.208	295.983	273.139	336.965	350.452	358.953	261.567	331.71	257.613
ENSGALG00000001955	2.08493	3.62855	1.02842	0	1.20927	0	1.8861	2.91859	0	6.38589	10.176	5.77994	1.94087	0	0	2.8415	4.32474	3.05331	4.30792	1.80149
ENSGALG00000001956	531.658	753.831	690.072	324.55	332.548	542.729	250.851	439.734	441.743	822.716	607.782	614.325	867.571	682.848	507.105	802.25	361.116	451.89	247.274	298.146
ENSGALG00000001959	16.6795	10.8856	13.3695	8.23133	10.8834	11.9281	19.8041	17.5115	34.6963	18.0934	21.277	25.5969	17.4679	12.4154	36.4585	30.3093	31.3544	14.2488	25.8475	19.8163
ENSGALG00000001962	2558.21	2770.4	3097.61	3151.42	3171.9	4851.16	4491.75	3369.02	3870.75	3024.78	3066.66	3323.46	2605.62	3262.15	3124.38	3260.15	4418.8	3789.16	3420.49	2750.87
ENSGALG00000001963	269.999	307.519	372.289	212.839	239.434	186.079	239.535	168.305	162.48	265.014	224.796	227.895	274.634	229.685	230.904	218.796	337.33	345.024	301.554	196.362
ENSGALG00000001964	424.284	458.104	351.721	457.427	492.171	380.507	421.543	329.8	342.731	356.546	337.657	375.696	412.436	528.69	317.079	408.229	425.987	457.997	318.786	347.687
ENSGALG00000001965	1597.06	1493.15	1269.07	1334.65	1760.69	1122.44	1699.38	1376.6	949.493	1541.13	1469.04	1589.48	1697.3	1614	1321.35	1283.41	1527.71	1198.93	1452.63	1325.89
ENSGALG00000001968	11.4671	14.5142	14.3979	18.8145	18.139	8.34968	11.3166	7.7829	33.85	13.8361	6.47561	8.25705	16.4974	4.13847	24.3057	17.049	28.1108	6.10662	3.44633	18.9156
ENSGALG00000001971	682.815	807.352	603.684	843.123	874.299	653.661	1222.19	974.808	684.617	640.718	595.756	749.74	665.72	783.206	770.048	789.937	800.077	750.097	705.637	670.153
ENSGALG00000001972	545.21	411.84	560.49	476.241	587.703	541.536	578.09	446.544	473.9	454.463	421.84	376.522	537.622	566.971	595.489	458.429	703.851	467.157	429.93	450.372
ENSGALG00000001973	402.392	361.948	487.472	342.188	376.081	460.425	333.84	366.769	451.051	401.247	382.986	435.147	419.229	385.913	472.856	417.701	330.843	409.144	479.902	542.247
ENSGALG00000001975	640.074	571.496	641.736	619.702	757	737.158	890.239	600.256	644.843	647.104	488.446	600.288	571.588	536.967	624.214	782.36	1202.28	850.856	374.789	342.282
ENSGALG00000001976	500.384	575.125	548.149	545.62	556.262	615.491	581.862	539.939	647.382	473.62	492.146	479.735	508.509	550.417	529.201	573.036	636.818	533.312	693.575	609.803
ENSGALG00000001977	0	0.907137	1.02842	0	0	1.19281	1.8861	0.972862	1.6925	3.19295	0.925087	5.77994	0	0	1.1048	0.947167	1.08118	0	1.72317	1.80149
ENSGALG00000001978	565.017	584.196	568.718	577.369	636.073	435.376	575.261	533.129	396.045	466.17	524.524	589.554	510.45	546.279	478.38	447.063	579.515	476.317	550.552	591.788
ENSGALG00000001981	811.039	759.273	760.004	800.791	769.093	704.952	995.861	935.893	711.697	817.394	828.878	794.329	822.931	684.917	655.149	667.753	661.685	870.194	497.134	627.818
ENSGALG00000001983	9.3822	8.16423	2.05685	8.23133	2.41853	15.5066	12.2597	12.6472	27.9263	6.38589	5.55052	10.7342	2.91131	1.03462	4.41921	10.4188	8.64948	19.3376	7.75425	4.50372
ENSGALG00000001985	296.06	307.519	300.299	198.728	232.179	248.105	307.434	244.188	474.746	268.207	258.099	238.629	264.929	390.051	176.769	238.686	278.946	377.593	308.447	148.623
ENSGALG00000001986	1161.31	1036.86	1053.1	1199.42	1306.01	873.138	1357.99	1170.35	605.069	1237.8	1250.72	1264.98	1291.65	1197.05	879.424	896.967	1174.17	833.554	1042.52	958.391
ENSGALG00000001988	100.077	132.442	117.24	121.118	81.0208	127.631	84.8745	136.201	115.936	123.461	90.6585	96.6075	106.748	127.258	118.214	136.392	116.768	153.683	108.56	123.402
ENSGALG00000001992	9767.91	8804.67	7957.94	10975.9	14407.2	6493.67	12135.2	10909.7	4913.33	9257.41	9236.99	11278.3	11165.9	10858.3	7571.22	8096.38	10996.7	7007.35	10443.3	7380.69
ENSGALG00000001995	263.744	262.162	149.121	119.942	183.808	215.899	185.781	223.758	361.349	204.348	265.5	198.169	219.319	175.885	241.952	268.995	227.049	254.443	86.1583	154.928
ENSGALG00000001996	1439.65	1353.45	1581.71	1707.41	1284.24	1252.45	1413.63	1290.99	1128.9	1702.9	1138.78	1690.22	1515.82	1806.44	1408.62	1616.81	1804.5	1534.8	1377.67	1375.43
ENSGALG00000001998	566.059	517.975	532.723	578.545	821.091	456.847	708.231	579.826	605.069	585.373	605.007	584.599	590.996	625.944	615.376	555.987	568.703	620.84	610.863	593.59
ENSGALG00000002000	116.756	87.9923	85.3591	146.988	111.252	78.7256	142.401	75.8833	88.8563	127.718	166.516	126.333	124.216	110.704	107.166	98.5053	125.417	132.31	114.591	119.799
ENSGALG00000002001	565.017	487.132	631.452	562.082	570.773	641.733	528.108	542.857	482.363	522.579	589.28	471.478	564.795	560.763	503.79	451.799	499.507	514.992	570.368	503.515
ENSGALG00000002002	560.847	575.125	509.069	654.979	656.631	553.465	628.071	573.016	563.603	667.326	684.564	651.482	646.311	595.94	588.86	460.323	586.002	642.213	695.298	718.793
ENSGALG00000002003	119.884	132.442	151.178	152.868	118.508	137.173	115.995	137.174	249.644	151.133	142.463	134.59	103.837	151.054	191.131	158.177	139.473	152.666	158.531	197.263
ENSGALG00000002008	2.08493	5.44282	2.05685	8.23133	10.8834	7.15687	3.7722	15.5658	9.30875	1.06432	7.4007	2.47712	2.91131	11.3808	12.1528	17.9962	1.08118	3.05331	4.30792	5.40446
ENSGALG00000002010	303.358	234.948	261.219	352.771	332.548	297.01	297.061	336.61	231.026	251.178	291.402	281.566	268.811	289.693	288.354	269.943	318.949	267.674	326.54	277.429
ENSGALG00000002012	18.7644	19.957	14.3979	19.9904	7.25559	21.4706	13.2027	12.6472	34.6963	20.222	24.9773	11.5599	18.4383	25.8655	11.048	18.9433	24.8672	19.3376	13.7853	42.3349
ENSGALG00000002013	1169.65	943.422	1042.82	1246.46	1019.41	1112.89	962.854	998.157	968.11	1133.5	1133.23	1074.24	1026.72	1066.69	974.437	1031.46	1069.29	1046.27	992.544	961.093
ENSGALG00000002014	1080	1211.93	1386.31	1045.38	1056.9	1434.95	1151.46	1174.24	1419.16	1287.82	1243.32	1227	1172.29	1033.58	1168.88	1095.87	1157.95	1160.26	1177.78	1301.57
ENSGALG00000002015	22.9343	9.07137	12.3411	11.759	9.67412	2.38562	5.6583	0.972862	4.23125	23.4149	25.9024	13.2113	18.4383	16.5539	11.048	12.3132	5.40592	4.07108	6.03108	0.900743
ENSGALG00000002016	817.294	969.729	956.433	743.171	734.024	1029.4	983.601	835.689	908.027	723.734	654.962	804.237	830.694	786.31	837.441	936.748	888.734	998.433	622.063	555.758
ENSGALG00000002018	606.715	833.659	621.167	662.034	758.209	613.105	794.991	670.302	778.55	831.23	629.984	621.756	751.119	847.353	710.389	864.763	578.434	967.9	761.64	735.907
ENSGALG00000002021	293.976	283.027	349.664	183.441	194.692	333.987	179.18	240.297	390.121	276.722	297.878	268.354	292.102	297.97	262.943	365.606	263.809	383.699	194.718	271.124
ENSGALG00000002022	232.47	349.248	318.811	301.031	395.43	170.572	1045.84	430.978	296.188	335.259	210.92	262.574	356.151	207.958	222.066	313.512	232.455	288.029	157.67	110.791
ENSGALG00000002023	7.29726	9.9785	7.19896	15.2868	7.25559	27.4347	5.6583	4.86431	3.385	4.25726	4.62543	4.95423	6.79306	16.5539	5.52402	7.57733	19.4613	13.231	8.61583	13.5111
ENSGALG00000002024	274.169	212.27	282.816	184.617	195.901	164.608	341.384	260.727	206.485	234.149	306.204	205.601	185.354	248.308	153.568	117.449	76.7641	132.31	279.153	423.349
ENSGALG00000002028	15.637	34.4712	15.4263	8.23133	15.7204	17.8922	17.918	23.3487	49.0825	10.6432	35.1533	13.2113	23.2905	15.5193	32.0393	26.5207	21.6237	33.5864	30.1554	45.9379
ENSGALG00000002029	961.154	925.279	749.72	976.001	996.434	702.566	1269.35	1262.78	631.303	866.352	818.702	943.781	939.383	912.533	775.572	816.458	810.888	770.452	901.216	788.15
ENSGALG00000002033	939.262	756.552	1172.4	908.974	954.11	678.71	719.547	822.069	561.064	1008.97	1102.7	1057.73	1116	965.299	841.86	789.937	863.867	682.924	1010.64	999.825
ENSGALG00000002038	112.586	117.928	87.4159	104.655	54.4169	94.2321	96.1911	99.2319	221.718	104.303	125.812	104.039	116.452	104.496	121.528	200.799	121.093	153.683	118.899	93.6773
ENSGALG00000002042	192.856	178.706	205.685	202.256	146.321	201.585	152.774	131.336	201.408	193.705	191.493	196.518	226.112	203.82	175.664	179.962	220.562	172.003	224.012	239.598
ENSGALG00000002043	699.495	706.659	717.839	845.475	839.23	881.488	1250.48	1011.78	937.645	743.956	735.444	724.969	603.612	787.345	775.572	716.058	981.716	1061.53	774.563	706.183
ENSGALG00000002044	258.532	255.813	288.987	375.113	424.452	365	457.379	354.122	482.363	284.172	311.754	291.474	250.373	398.328	477.275	413.912	326.518	365.38	410.114	519.729
ENSGALG00000002046	788.105	420.004	880.33	3726.44	2420.95	980.491	1190.13	1979.77	47.39	614.11	531	1001.58	863.689	1467.09	916.987	96.611	2160.21	263.603	645.326	135.111
ENSGALG00000002048	19.8069	37.1926	44.2222	159.923	125.764	70.3759	35.8359	41.8331	33.85	32.9938	30.5279	19.8169	27.1722	71.3887	38.6681	34.098	88.6571	39.693	31.8786	14.4119
ENSGALG00000002050	1675.24	1770.73	1919.04	1630.98	1604.69	2100.54	1733.33	1592.58	1583.33	1422.99	1663.31	1645.63	1676.92	1488.82	1659.42	1722.9	1723.41	1532.76	1631.84	1202.49
ENSGALG00000002053	2952.26	2530	2739.72	2348.28	2800.66	2278.27	2840.47	2640.35	2092.78	3318.53	2719.76	3115.39	2880.26	2451.01	3287.9	2899.28	3233.82	2257.41	1477.62	1574.5
ENSGALG00000002055	836.058	1160.23	911.183	1004.22	879.136	973.334	1697.49	997.184	1689.96	1000.46	771.523	1014.79	864.66	1203.26	1035.2	1227.53	779.534	1134.81	922.756	356.694
ENSGALG00000002056	347.141	322.033	412.398	321.022	284.177	449.69	350.815	335.637	360.503	328.873	307.129	338.539	286.279	337.286	401.044	365.606	357.872	384.717	441.992	527.835
ENSGALG00000002057	363.821	293.005	439.137	271.634	325.292	409.134	318.751	361.905	409.585	441.691	357.084	361.659	352.269	281.416	303.821	315.407	341.654	382.682	458.362	573.773
ENSGALG00000002060	1412.54	1208.31	1279.36	1275.86	1372.52	1485.05	1411.75	1009.83	865.714	1298.46	1143.41	1342.6	1394.52	1391.56	1165.57	1211.43	1492.03	1228.45	960.665	1201.59
ENSGALG00000002062	1020.57	916.208	883.415	864.29	926.297	820.654	997.747	950.486	809.862	937.662	986.143	904.973	986.935	845.283	802.087	831.612	999.015	912.94	1042.52	1156.55
ENSGALG00000002064	131.351	97.9708	142.951	214.015	214.04	70.3759	78.2732	142.038	130.323	88.3381	231.272	189.087	234.846	93.1157	82.8603	157.23	198.938	99.7415	192.133	103.585
ENSGALG00000002066	2000.49	1842.39	2044.5	2957.4	2776.47	2402.32	2323.68	2561.55	1535.94	1856.17	2146.2	2210.41	2073.82	2454.11	1942.24	1564.72	3557.1	1647.77	2990.56	2831.94
ENSGALG00000002067	351.311	366.483	425.767	353.947	372.454	406.749	242.364	321.045	231.873	366.124	391.312	432.67	426.022	361.082	312.659	286.992	355.71	309.402	359.28	266.62
ENSGALG00000002069	9.3822	41.7283	18.5116	5.87952	0	26.2419	45.2664	24.3216	5.92375	10.6432	24.0523	3.30282	7.7635	24.8308	9.94323	5.683	6.48711	4.07108	8.61583	3.60297
ENSGALG00000002070	816.251	960.658	764.118	859.586	955.319	851.667	1282.55	900.87	749.778	948.305	742.845	788.549	785.084	873.218	815.345	893.178	930.9	1008.61	713.391	666.55
ENSGALG00000002080	74.0151	120.649	50.3927	37.6289	33.8594	101.389	26.4054	56.426	113.398	50.0228	31.453	47.8909	66.9602	62.0771	59.6594	89.0337	49.7345	106.866	173.178	113.494
ENSGALG00000002081	301.273	285.748	276.646	239.884	100.369	320.866	235.763	182.898	241.181	270.336	213.695	309.64	279.486	313.489	282.83	355.188	170.827	404.055	121.483	100.883
ENSGALG00000002082	21.8918	12.6999	11.3127	18.8145	7.25559	7.15687	7.5444	4.86431	26.2338	23.4149	9.25087	13.2113	7.7635	19.6578	25.4105	27.4678	8.64948	23.4087	9.47742	4.50372
ENSGALG00000002085	1324.97	1179.28	1072.64	1425.2	1545.44	1191.62	1589.98	1383.41	1026.5	1225.03	1158.21	1250.12	1100.48	1401.91	1215.28	1311.83	1210.93	1158.22	1167.45	1016.04
ENSGALG00000002086	9.3822	9.07137	4.11369	1.1759	0	1.19281	3.7722	2.91859	4.23125	4.25726	6.47561	11.5599	7.7635	6.20771	3.31441	8.5245	12.9742	2.03554	2.58475	0
ENSGALG00000002087	329.419	340.176	346.578	316.318	311.99	400.785	349.872	352.176	418.048	386.346	370.035	342.668	321.215	274.174	388.891	343.822	350.304	342.989	404.944	330.573
ENSGALG00000002088	6.2548	8.16423	3.08527	1.1759	7.25559	2.38562	0.94305	0	9.30875	12.7718	14.8014	8.25705	7.7635	2.06924	18.7817	14.2075	4.32474	4.07108	0.861583	0.900743
ENSGALG00000002089	548.337	491.668	608.826	564.434	498.217	512.909	601.666	569.124	377.428	478.942	620.733	549.094	557.031	526.621	532.515	342.874	539.511	508.885	714.253	566.567
ENSGALG00000002090	917.37	1006.92	938.95	952.482	975.877	1092.62	945.879	921.301	834.403	790.786	762.272	985.892	938.413	1121.53	844.07	955.691	1062.8	1011.66	827.12	648.535
ENSGALG00000002091	324.207	342.898	331.152	313.966	341.013	236.177	277.257	265.591	248.798	298.008	275.676	325.328	368.766	367.29	362.376	359.923	351.385	287.011	271.399	239.598
ENSGALG00000002094	315.867	279.398	301.328	350.419	336.176	300.589	388.537	310.343	329.191	255.436	333.031	267.529	371.678	313.489	273.991	327.72	305.975	277.851	239.52	258.513
ENSGALG00000002095	1804.51	1551.2	1729.81	1558.07	1491.02	1251.26	2158.64	1925.29	1714.5	1768.89	1701.23	1828.11	1896.23	1594.35	1300.35	1564.72	1668.27	1497.14	2975.91	1758.25
ENSGALG00000002097	7.29726	9.07137	15.4263	15.2868	19.3482	70.3759	1.8861	0	81.24	15.9647	21.277	1.65141	18.4383	46.5578	51.9258	122.185	7.56829	35.622	40.4944	66.655
ENSGALG00000002098	1.04247	2.72141	5.14211	30.5735	6.04633	7.15687	11.3166	0.972862	0	0	0.925087	3.30282	3.88175	0	3.31441	0	3.24355	4.07108	1.72317	0
ENSGALG00000002099	407.604	440.868	340.408	505.639	432.917	447.304	484.728	524.373	470.515	555.572	306.204	392.21	471.633	412.813	492.742	435.697	461.666	487.512	205.057	206.27
ENSGALG00000002102	10.4247	14.5142	10.2842	5.87952	8.46486	22.6634	0	3.89145	5.92375	9.57884	5.55052	3.30282	10.6748	36.2116	24.3057	28.415	20.5425	4.07108	18.0933	34.2282
ENSGALG00000002103	8071.82	8263.11	8453.63	5614.94	5496.11	3274.27	6306.18	6248.69	4711.08	7586.44	6374.77	9430.38	8694.15	7490.64	5280.96	6510.82	5499.99	6676.57	13820.7	4353.29
ENSGALG00000002105	94.8644	42.6354	137.809	57.6193	106.415	146.716	46.2095	126.472	149.786	124.525	241.448	100.736	139.743	63.1117	121.528	113.66	76.7641	204.572	572.091	696.274
ENSGALG00000002106	739.109	718.452	667.446	807.846	838.021	763.399	706.344	650.845	545.832	606.66	588.355	690.29	682.218	905.291	614.271	659.228	834.675	764.346	572.953	622.413
ENSGALG00000002107	418.029	362.855	478.217	379.817	447.428	483.089	447.006	429.032	379.966	402.311	427.39	387.256	505.598	429.367	462.913	377.92	482.208	441.712	521.258	452.173
ENSGALG00000002108	259.574	58.0567	122.382	77.6097	137.856	8.34968	67.8996	74.9104	143.863	533.222	116.561	153.581	530.829	84.8387	131.472	126.92	41.085	726.688	2702.79	8993.92
ENSGALG00000002110	99.0343	119.742	76.1033	118.766	95.5319	116.896	108.451	128.418	135.4	95.7884	86.9582	102.387	113.541	85.8733	112.69	96.611	118.93	101.777	112.867	99.9825
ENSGALG00000002112	27.1041	59.871	23.6537	62.3229	27.8131	56.0621	17.918	17.5115	60.0838	54.2801	63.831	52.0194	47.5514	94.1503	50.821	64.4073	33.5167	59.0307	63.7572	99.0817
ENSGALG00000002113	53.1658	100.692	41.1369	17.6386	19.3482	82.304	30.1776	33.0773	110.013	50.0228	27.7526	30.5511	44.6401	60.0079	34.2489	43.5697	43.2474	74.2972	80.9888	59.449
ENSGALG00000002116	4.16987	0	0	0	0	2.38562	0	0	0	0	0	0	0	0	0	3.78867	1.08118	4.07108	0	1.80149
ENSGALG00000002117	596.291	587.825	521.41	716.126	729.187	546.308	610.153	708.244	511.135	465.106	529.15	581.297	524.036	697.333	507.105	512.417	716.825	544.507	782.318	689.068
ENSGALG00000002118	306.485	306.612	307.498	125.822	211.621	294.624	202.756	246.134	671.077	348.031	368.185	392.21	382.352	252.447	441.921	404.44	255.16	185.234	105.113	225.186
ENSGALG00000002119	562.932	556.075	699.327	657.33	515.147	709.723	582.805	604.147	741.315	673.711	635.535	592.031	674.454	599.044	687.188	573.036	670.334	682.924	641.018	887.232
ENSGALG00000002121	83.3973	107.042	92.558	84.6651	59.254	87.0752	110.337	99.2319	140.478	101.11	61.9808	90.8276	65.9897	117.947	141.415	172.384	112.443	173.021	30.1554	17.1141
ENSGALG00000002123	327.334	395.512	307.498	223.422	233.388	215.899	261.225	309.37	276.724	324.616	275.676	307.162	382.352	409.709	249.686	243.422	214.075	376.575	305.862	218.881
ENSGALG00000002124	238.725	330.198	250.935	318.67	210.412	374.543	252.737	253.917	433.28	262.886	203.519	212.206	262.989	245.205	342.489	490.632	345.979	426.446	181.794	144.119
ENSGALG00000002125	204.323	233.134	207.741	107.007	134.228	159.837	159.375	148.848	190.406	250.114	152.639	159.361	185.354	93.1157	144.729	92.8223	164.34	106.866	160.255	52.2431
ENSGALG00000002127	110.501	115.206	129.581	79.9615	77.393	88.2681	146.173	140.092	116.783	169.226	107.31	174.224	140.713	158.297	108.271	119.343	58.384	149.612	112.867	158.531
ENSGALG00000002129	402.392	361.04	373.317	406.863	374.872	446.112	431.917	398.874	412.97	348.031	351.533	366.613	401.761	459.371	444.131	446.116	369.765	418.304	323.955	521.53
ENSGALG00000002131	502.469	409.119	492.614	543.268	516.356	521.259	465.867	526.318	458.668	407.633	502.322	598.636	454.165	427.297	592.175	374.131	536.268	433.57	445.439	442.265
ENSGALG00000002132	8.33973	25.3998	18.5116	11.759	13.3019	10.7353	11.3166	14.5929	31.3113	24.4792	37.0035	20.6426	15.527	15.5193	20.9913	23.6792	5.40592	37.6575	13.7853	14.4119
ENSGALG00000002134	46.911	48.0782	42.1653	57.6193	49.5799	66.7974	52.8108	56.426	49.0825	69.1805	56.4303	70.185	74.7237	55.8694	38.6681	47.3583	67.0334	83.4572	69.7883	84.6698
ENSGALG00000002137	487.874	493.482	415.483	440.964	507.891	396.013	487.557	481.567	404.508	481.07	443.117	529.277	501.716	399.363	482.799	465.059	475.721	396.93	501.442	547.652
ENSGALG00000002138	265.829	246.741	219.054	259.875	370.035	245.719	390.423	369.688	165.865	273.529	273.826	281.566	285.309	399.363	259.629	229.214	216.237	219.838	441.131	318.863
ENSGALG00000002139	6361.13	6040.62	6099.58	6744.99	6913.37	7618.49	6641.9	6617.41	7028.11	5854.8	6299.84	6040.03	5896.38	5677.99	6558.11	5908.43	7252.59	7489.77	6260.26	7766.21
ENSGALG00000002141	1688.8	1682.74	1503.55	1404.03	1380.98	1745.08	1419.29	1685.97	1612.95	1446.4	1438.51	1497.83	1402.28	1456.74	1271.63	1380.02	1749.36	1591.79	1620.64	1197.99
ENSGALG00000002142	59.4206	145.142	53.478	31.7494	19.3482	71.5687	33.9498	92.4219	121.014	89.4025	54.5801	48.7166	106.748	51.7309	95.0131	123.132	107.037	110.937	56.8645	76.5632
ENSGALG00000002143	509.766	486.225	428.852	473.889	519.984	465.197	663.907	542.857	437.511	402.311	504.172	479.735	478.426	520.413	480.59	471.689	583.84	508.885	499.718	427.853
ENSGALG00000002144	5731.48	5547.14	4913.8	5644.34	5492.48	6059.48	5547.96	5162.98	4868.48	5098.07	5122.21	4469.54	5386.9	4785.11	5596.94	5671.63	5226.45	5288.33	3798.72	4615.41
ENSGALG00000002145	320.037	439.961	433.994	361.003	324.083	489.053	401.739	351.203	698.157	391.668	364.484	301.382	346.446	427.297	504.895	480.214	503.832	484.459	309.308	367.503
ENSGALG00000002147	692.198	633.181	731.209	719.653	712.257	846.896	624.299	655.709	721.005	697.126	847.38	736.529	689.011	568.006	804.297	634.602	917.926	637.124	727.176	975.505
ENSGALG00000002150	51.0808	48.0782	66.8475	87.0169	65.3003	53.6765	49.0386	48.6431	71.085	47.8942	79.5575	52.0194	52.4036	98.2888	76.2315	85.245	82.17	48.853	43.9408	58.5483
ENSGALG00000002151	153.243	136.07	123.411	141.109	187.436	109.739	87.7037	145.929	133.708	147.94	145.239	123.856	107.719	132.431	132.576	142.075	113.524	130.275	166.286	163.935
ENSGALG00000002152	966.366	888.087	1212.51	770.217	890.019	707.337	801.593	747.158	809.015	979.17	759.496	909.927	938.413	867.01	710.389	1038.09	1089.83	702.262	1270.84	1243.93
ENSGALG00000002155	223.088	284.841	207.741	216.366	250.318	135.981	338.555	322.017	278.416	221.378	187.793	247.712	273.663	252.447	166.825	237.739	212.993	255.46	529.874	224.285
ENSGALG00000002157	7067.92	6130.43	7496.17	7827.99	6676.35	6967.21	7771.68	6729.29	6518.67	7476.81	7931.7	7273.64	6427.21	5983.2	6919.39	5504.93	7035.27	7057.22	7758.56	10500
ENSGALG00000002158	693.24	690.331	674.645	780.8	799.324	883.873	818.567	930.056	906.334	683.29	839.054	685.335	623.021	776.998	779.991	792.779	1019.56	746.026	888.292	833.187
ENSGALG00000002159	967.409	798.28	877.245	945.427	876.717	838.547	1057.16	806.503	772.627	797.172	827.028	829.834	1008.28	851.491	772.258	826.877	929.819	775.541	934.818	1121.43
ENSGALG00000002160	16245.8	30071.6	26495.3	12352.9	12344.2	26752.4	14665.4	20936	34252.8	27644.5	13304.6	14053.5	32810.5	37983.9	22386.6	43048.7	8738.13	42564.2	24074.4	18210.3
ENSGALG00000002162	1367.72	1543.04	1528.24	916.029	919.041	1194	1834.23	1928.21	1929.45	1559.22	1074.03	1380.58	1547.85	1196.02	1012	1215.21	896.302	2395.83	848.66	648.535
ENSGALG00000002164	165.752	153.306	185.116	164.627	192.273	184.886	128.255	233.487	194.638	181.998	201.669	156.058	136.832	181.058	103.852	126.92	139.473	127.221	198.164	235.094
ENSGALG00000002165	537.913	654.953	583.116	351.595	310.781	418.677	440.404	547.721	500.98	459.784	426.465	569.737	475.514	313.489	389.996	470.742	460.585	640.178	417.868	154.027
ENSGALG00000002167	7785.14	15388.7	11594.4	5480.89	5289.33	11936.5	6516.48	9673.17	16267.5	13957.4	6521.86	7227.4	14918.5	16565.3	10062.6	19589.3	3840.37	19819	11789.9	9445.19
ENSGALG00000002169	4297.05	3588.63	3578.91	3294.88	3202.13	3045.25	4512.49	4555.91	3528.02	3615.48	3518.11	3912.19	3358.68	3195.94	2901.21	3495.05	3919.29	4083.29	2861.32	2889.58
ENSGALG00000002170	1.04247	0.907137	0	0	0	1.19281	0	1.94572	0	0	0.925087	2.47712	0.970437	0	0	0.947167	0	0	0	3.60297
ENSGALG00000002172	120.926	186.87	128.553	152.868	105.206	186.079	142.401	171.224	214.948	164.969	185.017	145.324	171.767	106.566	143.624	137.339	178.395	176.074	146.469	148.623
ENSGALG00000002175	3.1274	1.81427	1.02842	4.70362	4.83706	2.38562	0	0.972862	3.385	2.12863	2.77526	0.825705	2.91131	3.10386	0	1.89433	3.24355	1.01777	5.1695	3.60297
ENSGALG00000002179	861.077	1023.25	921.467	1353.47	1212.89	1491.01	732.75	880.44	814.093	755.664	888.084	881.853	979.171	1122.56	1430.72	1398.02	1243.36	1188.76	862.445	984.512
ENSGALG00000002180	91.737	99.785	127.524	115.239	131.81	140.752	91.4759	113.825	115.936	114.946	127.662	132.113	86.3689	105.531	113.795	113.66	151.366	131.292	97.3589	122.501
ENSGALG00000002182	17.7219	17.2356	14.3979	1.1759	14.5112	16.6994	13.2027	5.83717	60.93	4.25726	11.101	0.825705	2.91131	31.0386	11.048	27.4678	9.73066	30.5331	10.339	16.2134
ENSGALG00000002183	6.2548	15.4213	9.2558	37.6289	32.6502	13.1209	48.0956	36.9688	34.6963	24.4792	49.9547	23.9455	17.4679	32.0732	16.5721	22.732	22.7049	5.08885	38.7713	79.2654
ENSGALG00000002187	1338.53	937.072	1170.35	1266.45	1662.74	1194	1452.3	1325.04	977.419	1033.45	1967.66	1364.07	1066.51	1218.78	1025.26	988.842	1315.8	1016.75	2139.31	6002.55
ENSGALG00000002189	1973.39	1983.91	1972.51	1989.63	1939.66	1875.1	2101.12	1978.8	1812.67	2138.21	2049.07	2216.19	2046.65	2128.21	1693.66	1646.18	2172.1	2031.47	2552.01	2063.6
ENSGALG00000002191	0	0	4.11369	0	0	1.19281	0	0	1.6925	7.45021	1.85017	3.30282	1.94087	0	0	0	0	1.01777	0	0
ENSGALG00000002192	180.347	366.483	196.429	159.923	112.462	270.768	163.148	280.184	462.053	239.471	131.362	165.967	196.999	188.301	156.882	269.943	138.392	379.628	363.588	302.65
ENSGALG00000002193	377.373	242.205	281.788	656.155	562.308	295.817	575.261	542.857	257.26	276.722	246.998	349.273	268.811	458.336	346.908	172.384	458.422	370.468	317.924	400.831
ENSGALG00000002194	513.936	493.482	547.121	497.408	529.658	422.255	468.696	402.765	353.733	345.902	545.801	523.497	576.44	563.867	503.79	513.364	530.862	478.352	632.402	644.031
ENSGALG00000002197	3420.33	2961.8	3118.18	3130.26	2836.94	3333.91	3041.34	2452.59	3195.44	3196.14	2702.18	3103.83	3198.56	3032.47	3113.34	3257.31	3408.98	2503.72	2905.26	3587.66
ENSGALG00000002198	2079.72	2077.34	1993.08	2033.14	2073.89	1487.44	2005.87	2606.3	1880.37	2058.39	1693.83	2034.54	2176.69	2107.52	1927.88	2059.14	1728.81	1963.28	2330.58	1154.75
ENSGALG00000002199	119.884	108.856	96.6717	82.3133	118.508	130.016	140.514	111.879	126.091	104.303	122.111	87.5248	87.3394	117.947	142.52	156.283	116.768	133.328	108.56	107.188
ENSGALG00000002201	6076.54	8255.85	6963.45	7167.14	6031.81	6589.09	6146.8	5377.98	7807.51	6614.72	5829.9	5108.64	8355.47	8227.29	6827.69	8669.42	5974.63	7016.51	6789.28	6446.62
ENSGALG00000002204	219.96	205.013	176.889	305.735	270.875	145.523	282.915	271.429	107.474	247.985	234.047	239.455	262.989	306.247	211.018	171.437	211.912	163.861	261.06	82.8684
ENSGALG00000002205	927.795	1033.23	733.265	981.88	1237.08	831.39	1409.86	1197.59	865.714	1063.25	765.972	881.853	862.719	948.745	929.14	887.495	1072.54	1006.57	798.688	753.922
ENSGALG00000002207	53.1658	32.6569	49.3643	15.2868	38.6965	82.304	12.2597	48.6431	146.401	121.332	109.16	43.7624	76.6646	18.6231	71.8122	105.136	27.0296	169.968	303.277	246.804
ENSGALG00000002210	5686.65	4416.85	4935.4	6231.12	5574.71	3525.95	5708.28	4730.06	2471.9	5710.05	7727.25	5682.5	6204.01	6128.05	3509.96	3744.15	4405.83	3202.92	4515.56	4112.79
ENSGALG00000002216	840.228	786.487	888.557	751.403	892.438	929.2	1009.06	881.413	1040.04	807.815	899.185	847.999	798.67	831.833	871.69	798.462	1048.75	927.189	740.962	945.78
ENSGALG00000002219	2562.38	2069.18	2528.89	2559.94	2344.76	1856.01	2664.12	2467.18	1503.79	2214.84	2368.22	2695.1	2512.46	2418.94	1948.87	2042.09	2266.16	2052.84	2557.18	2679.71
ENSGALG00000002222	508.724	423.633	401.085	470.362	523.612	374.543	557.343	466.974	418.894	418.276	461.618	463.221	462.899	512.136	387.786	456.534	496.264	367.415	613.447	404.434
ENSGALG00000002225	1075.83	1157.51	1146.69	1222.94	1116.15	1185.65	1275.95	1118.79	910.565	980.234	1033.32	1218.74	1246.04	1292.24	1102.59	1124.29	1117.94	1217.25	1450.04	1279.06
ENSGALG00000002227	259.574	452.661	484.387	443.316	338.594	666.782	211.243	318.126	500.134	454.463	376.51	317.897	469.692	452.128	807.611	635.549	795.752	703.279	454.054	610.704
ENSGALG00000002229	684.9	705.752	745.606	725.533	877.926	904.151	977	949.514	930.875	685.419	777.998	712.584	557.031	797.691	868.376	676.277	793.59	625.929	745.27	989.917
ENSGALG00000002232	1536.6	1712.67	1468.59	1969.64	2141.61	1797.57	2413.26	1658.73	1839.75	1850.84	1548.6	1472.23	1728.35	1787.82	2035.05	2365.08	2023.98	1662.02	1370.78	1537.57
ENSGALG00000002234	119.884	134.256	104.899	110.535	90.6949	95.4249	106.565	106.042	132.015	142.618	111.01	93.3047	82.4872	37.2463	120.424	128.815	68.1146	158.772	105.113	130.608
ENSGALG00000002237	1038.3	958.843	848.449	888.984	1098.01	533.187	1274.06	948.541	550.909	909.989	1084.2	1121.31	945.206	706.644	724.751	711.322	838.999	752.132	960.665	1202.49
ENSGALG00000002239	167.837	190.499	181.002	218.718	189.855	261.226	153.717	224.731	242.874	204.348	232.197	149.453	193.117	176.92	186.712	239.633	205.425	208.643	112.006	154.928
ENSGALG00000002240	32.3165	62.5924	42.1653	59.9711	61.6725	67.9903	73.5579	39.8874	70.2388	58.5373	32.378	37.9824	33.9653	41.3847	55.2402	70.0903	71.3582	59.0307	28.4323	49.5409
ENSGALG00000002242	6.2548	1.81427	4.11369	1.1759	0	2.38562	0	1.94572	5.92375	7.45021	6.47561	4.12853	5.82262	0	2.20961	10.4188	0	2.03554	12.0622	8.10669
ENSGALG00000002244	2.08493	4.53568	1.02842	1.1759	2.41853	1.19281	0	1.94572	0	1.06432	3.70035	0.825705	1.94087	1.03462	1.1048	0.947167	2.16237	1.01777	2.58475	0.900743
ENSGALG00000002246	26.0617	61.6853	40.1085	37.6289	50.7891	47.7125	47.1525	68.1004	82.9325	61.7303	46.2543	44.5881	61.1376	53.8002	64.0786	48.3055	71.3582	69.2084	86.1583	56.7468
ENSGALG00000002247	212.663	224.97	201.571	253.995	251.527	258.84	250.851	269.483	287.725	260.757	265.5	249.363	239.698	234.858	228.694	251.946	249.754	275.816	325.679	192.759
ENSGALG00000002249	713.047	691.238	594.428	720.829	877.926	761.014	793.105	816.231	726.083	532.158	638.31	663.041	572.558	624.91	708.179	717.952	889.815	644.249	612.586	652.138
ENSGALG00000002250	14.5945	19.0499	22.6253	8.23133	12.0927	17.8922	17.918	20.4301	24.5413	13.8361	16.6516	23.1198	22.3201	6.20771	8.83843	17.9962	16.2178	7.12439	12.9238	9.90817
ENSGALG00000002253	93.822	78.0137	109.013	101.128	81.0208	81.1112	111.28	102.151	104.935	91.5311	98.9843	92.479	85.3985	79.6656	102.747	93.7695	85.4136	102.795	96.4973	112.593
ENSGALG00000002260	354.439	371.926	391.829	137.581	232.179	177.729	1169.38	445.571	145.555	308.651	442.192	522.671	385.264	273.139	313.764	183.75	272.459	144.523	229.181	118.898
ENSGALG00000002262	627.565	511.625	565.633	659.682	642.12	563.007	703.515	703.379	576.297	498.099	679.939	611.022	600.701	611.46	533.62	561.67	779.534	596.413	752.162	571.972
ENSGALG00000002263	18.7644	36.2855	28.7958	24.694	15.7204	33.3987	23.5763	42.8059	37.235	27.6722	24.9773	13.2113	25.2314	22.7616	19.8865	38.8338	14.0554	52.9241	43.9408	46.8386
ENSGALG00000002266	2.08493	0	0	7.05543	0	4.77125	0.94305	6.81004	0.84625	0	1.85017	0.825705	2.91131	4.13847	0	0.947167	4.32474	3.05331	6.03108	7.20594
ENSGALG00000002267	95.9069	142.42	120.325	109.359	125.764	126.438	138.628	132.309	144.709	117.075	114.711	129.636	133.92	164.504	121.528	101.347	157.853	77.3505	122.345	125.203
ENSGALG00000002272	505.596	549.725	484.387	408.039	538.123	489.053	425.316	486.431	622.84	514.064	476.42	398.816	583.233	545.244	402.149	484.002	537.349	652.391	471.286	357.595
ENSGALG00000002273	153.243	157.842	176.889	121.118	158.414	170.572	183.895	168.305	206.485	187.319	183.167	192.389	187.294	130.362	191.131	161.966	138.392	167.932	219.704	170.24
ENSGALG00000002276	238.725	201.384	247.85	252.819	221.296	250.49	259.339	256.836	193.791	238.407	221.096	252.666	259.107	190.37	233.114	233.003	232.455	293.118	177.486	172.943
ENSGALG00000002277	388.84	424.54	256.077	430.381	428.08	486.667	380.992	412.494	429.049	378.896	345.057	345.971	369.737	395.224	369.004	412.965	478.965	417.286	424.761	535.942
ENSGALG00000002278	307.528	387.347	307.498	366.882	302.316	360.229	445.12	365.796	355.425	365.06	331.181	347.622	339.653	315.559	331.441	366.554	358.953	397.948	294.662	259.414
ENSGALG00000002282	157.412	320.219	278.703	117.59	120.927	162.222	158.432	189.708	256.414	221.378	181.317	209.729	267.841	221.408	184.502	180.909	150.285	261.567	149.054	102.685
ENSGALG00000002283	563.974	493.482	525.524	483.297	601.005	416.291	695.971	632.36	467.13	470.427	530.075	535.883	502.687	487.305	515.943	525.678	691.958	489.548	609.139	703.48
ENSGALG00000002284	1523.04	1284.51	1442.88	1772.09	1914.27	1062.8	1607.9	1602.3	1087.43	1150.52	1310.85	1386.36	1503.21	1647.11	1175.51	1293.83	1475.82	1219.29	1583.59	1703.31
ENSGALG00000002285	471.195	497.111	377.431	397.456	539.332	289.853	482.842	387.199	247.951	437.433	428.315	475.606	365.855	384.878	313.764	356.135	432.474	332.811	343.772	444.967
ENSGALG00000002286	6500.82	7015.79	7362.48	7023.68	6145.48	5731.46	5415.94	6805.17	6517.82	7247.99	5397.88	6092.05	7264.69	7964.49	5887.5	6751.4	4642.61	7699.43	5876.86	5161.26
ENSGALG00000002288	405.519	400.954	391.829	388.048	391.802	381.7	478.126	421.249	386.736	372.51	425.54	368.265	381.382	398.328	415.406	375.078	497.345	424.41	400.636	464.783
ENSGALG00000002294	10.4247	9.07137	4.11369	9.40723	56.8355	9.54249	9.4305	20.4301	13.54	2.12863	15.7265	11.5599	1.94087	15.5193	3.31441	10.4188	11.893	3.05331	31.8786	109.891
ENSGALG00000002298	46.911	75.2923	32.9095	22.3422	24.1853	42.9412	24.5193	49.616	86.3175	42.5726	75.8571	22.294	60.1671	58.9733	72.917	89.0337	18.3801	22.3909	15.5085	9.00743
ENSGALG00000002301	4771.37	4456.76	3819.56	5894.81	6162.41	4422.95	6620.21	6165.03	3645.65	3795.35	4514.42	4650.37	3970.06	5302.42	3925.37	4203.53	5118.33	4435.44	5424.53	4998.22
ENSGALG00000002304	529.573	439.961	383.602	495.056	574.401	484.282	465.867	555.504	492.518	396.989	518.049	451.661	444.46	453.163	541.354	487.791	460.585	487.512	455.778	603.498
ENSGALG00000002305	58.3781	110.671	98.7286	101.128	65.3003	114.51	56.583	98.2591	153.171	88.3381	112.861	68.5335	118.393	88.9772	119.319	138.286	129.742	86.5105	82.712	77.4639
ENSGALG00000002308	74.0151	66.221	117.24	54.0916	79.8115	46.5197	61.2983	52.5346	61.7763	80.8879	69.3815	81.7448	83.4576	66.2156	75.1266	72.9318	58.384	70.2262	58.5877	94.578
ENSGALG00000002311	826.676	888.087	809.369	870.169	721.931	923.236	775.187	660.573	607.608	933.404	839.054	979.287	928.709	1080.14	858.432	907.386	727.637	876.3	579.846	534.141
ENSGALG00000002312	4.16987	14.5142	2.05685	7.05543	2.41853	16.6994	0	9.72862	5.92375	5.32158	10.176	3.30282	1.94087	4.13847	7.73363	4.73583	8.64948	5.08885	2.58475	7.20594
ENSGALG00000002313	121.969	136.978	105.928	176.386	142.693	133.595	162.205	141.065	159.095	135.168	133.213	138.719	139.743	199.681	216.542	171.437	117.849	130.275	156.808	172.943
ENSGALG00000002314	54.2082	61.6853	55.5348	29.3976	83.4393	5.96406	24.5193	88.5305	55.0063	29.8008	58.2805	56.9737	54.3445	5.17309	20.9913	9.47167	41.085	41.7286	58.5877	90.0743
ENSGALG00000002315	493.087	484.411	483.359	509.167	441.382	410.327	504.532	521.454	423.125	576.859	489.371	499.552	507.539	401.432	524.782	423.384	449.773	502.779	666.004	786.349
ENSGALG00000002316	205.366	198.663	246.821	250.468	255.155	264.804	263.111	317.153	173.481	232.021	200.744	247.712	220.289	275.209	283.935	229.214	265.971	234.087	323.094	299.047
ENSGALG00000002318	1386.48	2711.43	2000.28	1064.19	1749.81	1369.35	693.142	1534.2	2135.94	1675.23	1657.76	1323.61	2047.62	1943.01	2247.17	3067.87	1344.99	2785.64	992.544	1029.55
ENSGALG00000002319	1085.21	1326.23	1109.67	957.186	887.601	917.272	903.442	792.883	768.395	1130.3	679.014	866.991	1239.25	1481.57	1178.83	1416.01	851.974	1148.04	661.696	645.833
ENSGALG00000002321	1887.91	1611.98	1892.3	2329.47	1992.87	1376.5	2046.42	1875.68	1089.97	1927.47	2268.31	2122.89	2160.19	2308.23	1446.19	1660.38	1929.91	1394.35	2478.78	2250.96
ENSGALG00000002325	3.1274	1.81427	1.02842	2.35181	13.3019	4.77125	28.2915	3.89145	0	4.25726	2.77526	1.65141	1.94087	3.10386	0	0.947167	16.2178	1.01777	1.72317	0.900743
ENSGALG00000002326	1433.39	1037.76	863.875	1055.96	1801.8	573.742	2018.13	1709.32	520.444	950.433	1068.48	1276.54	1027.69	590.767	609.852	611.87	952.524	815.234	393.744	131.508
ENSGALG00000002329	19.8069	31.7498	18.5116	9.40723	8.46486	46.5197	0	9.72862	26.2338	27.6722	4.62543	7.43135	8.73394	19.6578	20.9913	28.415	4.32474	28.4976	27.5707	50.4416
ENSGALG00000002335	42.7411	29.0284	32.9095	91.7205	111.252	23.8562	68.8427	53.5074	51.6213	32.9938	82.3327	31.3768	18.4383	48.6271	141.415	14.2075	76.7641	51.9063	49.9718	176.546
ENSGALG00000002336	832.931	953.401	733.265	1013.63	963.784	1001.96	1092.99	1026.37	1128.05	754.599	584.655	764.603	688.04	854.595	919.197	932.959	910.357	1062.55	749.578	730.503
ENSGALG00000002341	204.323	108.856	222.139	169.33	200.738	263.611	220.674	156.631	133.708	211.799	221.096	184.132	212.526	195.543	153.568	135.445	156.772	149.612	162.839	160.332
ENSGALG00000002345	350.269	277.584	376.403	397.456	380.918	237.37	355.53	366.769	361.349	302.265	424.615	358.356	320.244	299.005	286.144	249.105	297.326	351.131	484.21	511.622
ENSGALG00000002346	40.6562	49.8925	26.739	87.0169	79.8115	93.0393	16.9749	18.4844	35.5425	35.1224	32.378	28.074	46.581	65.181	99.4323	90.928	28.1108	51.9063	28.4323	30.6253
ENSGALG00000002347	174.092	193.22	229.338	234.005	145.112	166.994	184.838	388.172	248.798	166.033	183.167	250.189	219.319	165.539	161.301	107.03	192.451	200.501	210.226	172.042
ENSGALG00000002350	3622.57	4054.9	4268.98	4045.11	3476.64	4196.31	3395.92	3715.36	2739.31	3617.61	3104.59	3451.45	3317.93	3806.36	4417.01	4344.65	4389.61	4728.56	3182.69	3003.98
ENSGALG00000002353	101.119	141.513	113.127	97.6001	130.601	96.6177	114.109	117.716	107.474	95.7884	137.838	106.516	119.364	176.92	132.576	145.864	90.8195	139.435	65.4803	88.2728
ENSGALG00000002354	279.381	265.791	291.044	351.595	429.289	239.755	1095.82	422.222	262.338	305.458	319.155	373.219	304.717	248.308	298.297	230.162	290.839	284.976	310.17	220.682
ENSGALG00000002356	433.666	494.389	477.188	536.212	411.15	554.657	286.687	457.245	540.754	385.282	430.165	375.696	405.643	534.898	455.179	484.002	443.286	576.058	406.667	409.838
ENSGALG00000002358	145.945	169.635	153.235	30.5735	91.9041	110.931	110.337	93.3948	215.794	161.776	191.493	184.958	178.56	110.704	134.786	211.218	168.665	113.99	136.992	120.7
ENSGALG00000002362	1230.11	803.723	1024.31	1715.64	1725.62	634.576	1118.46	1324.07	478.978	1087.73	2133.25	1081.67	1212.08	1185.67	933.559	682.907	1448.79	773.505	844.352	768.334
ENSGALG00000002363	1987.98	1630.12	1800.77	2036.67	2273.42	1746.28	2089.8	2087.76	1356.54	1766.76	2211.88	1835.54	1850.62	2169.59	1642.84	1764.57	2224	1590.78	2317.66	2252.76
ENSGALG00000002364	1151.93	1192.88	1026.37	1379.34	1371.31	991.226	1471.16	1623.71	1050.2	1011.1	990.768	1184.89	978.201	1150.5	972.227	1021.05	1269.31	1110.39	1130.4	1086.3
ENSGALG00000002367	5.21233	30.8426	13.3695	8.23133	12.0927	19.085	6.60135	18.4844	41.4663	14.9004	2.77526	8.25705	12.6157	7.24233	4.41921	28.415	6.48711	46.8174	15.5085	5.40446
ENSGALG00000002371	302.315	252.184	304.413	259.875	276.922	212.32	136.742	222.785	286.033	236.278	189.643	185.784	230.964	295.901	261.838	332.456	248.672	253.425	131.822	136.012
ENSGALG00000002372	131.351	126.999	115.183	156.395	168.088	138.366	212.186	164.414	126.938	118.139	139.688	152.755	115.482	173.816	144.729	134.498	153.528	99.7415	168.009	184.652
ENSGALG00000002374	23.9767	26.307	29.8243	32.9253	8.46486	39.3628	34.8929	33.0773	51.6213	14.9004	32.378	33.8539	32.9949	37.2463	20.9913	35.0452	34.5979	17.3021	199.887	210.774
ENSGALG00000002375	2386.21	2971.78	2054.79	3757.01	3065.49	2621.8	4471.94	2815.46	2586.99	2527.75	1821.5	2609.23	2325.17	3112.13	3106.71	2953.27	2910.55	2908.79	2310.77	1972.63
ENSGALG00000002377	11137.7	9061.39	11541	8593.51	8867.54	9098.77	8836.38	8222.63	9725.11	10500.5	13013.2	11739.9	12449.7	9627.12	9028.46	9135.42	8970.59	8557.41	10989.5	19087.6
ENSGALG00000002379	781.85	701.217	1138.46	779.625	744.907	845.703	851.574	844.444	697.31	850.388	1127.68	923.139	882.128	667.329	640.786	571.142	760.073	684.959	1449.18	1478.12
ENSGALG00000002383	0	2.72141	0	0	0	2.38562	0	4.86431	7.61625	3.19295	2.77526	0.825705	0.970437	4.13847	0	5.683	3.24355	2.03554	10.339	21.6178
ENSGALG00000002386	4.16987	0.907137	4.11369	9.40723	4.83706	3.57843	3.7722	11.6743	18.6175	10.6432	6.47561	0.825705	0.970437	5.17309	16.5721	10.4188	7.56829	13.231	3.44633	7.20594
ENSGALG00000002388	1069.57	960.658	1190.91	1509.86	1200.8	1433.76	1233.51	1178.14	1483.48	1230.35	1030.55	1173.33	1173.26	1238.44	1640.63	1317.51	1286.61	1520.55	1710.24	2478.84
ENSGALG00000002389	8724.4	9123.07	7989.82	32447.9	40485	7461.04	18282	19330.8	4145.78	6232.63	5676.33	10583.9	8838.74	18646.9	12036.8	5354.33	21825.9	5953.96	5996.62	3038.21
ENSGALG00000002390	8.33973	0.907137	1.02842	5.87952	16.9297	44.134	1.8861	6.81004	1.6925	1.06432	2.77526	4.12853	2.91131	18.6231	30.9345	6.63017	11.893	0	1.72317	0
ENSGALG00000002394	352.354	302.076	282.816	297.504	341.013	254.069	324.409	290.886	214.948	295.88	351.533	324.502	295.983	277.278	277.306	233.95	293.001	241.212	355.834	408.937
ENSGALG00000002395	8.33973	6.34996	8.22738	8.23133	2.41853	1.19281	4.71525	12.6472	0	17.029	7.4007	1.65141	6.79306	0	1.1048	0	4.32474	7.12439	5.1695	7.20594
ENSGALG00000002397	159.497	129.721	165.576	202.256	194.692	201.585	150.888	159.549	207.331	150.068	208.145	187.435	190.206	178.989	195.55	163.86	140.554	189.305	255.89	406.235
ENSGALG00000002399	299.188	249.463	273.56	251.644	238.225	333.987	256.51	283.103	281.801	263.95	276.601	232.023	261.048	249.343	289.459	176.173	227.049	301.26	255.029	268.421
ENSGALG00000002403	367.991	457.197	350.692	453.899	451.056	403.17	891.182	471.838	482.363	443.819	419.064	411.201	346.446	343.493	363.48	431.908	395.714	463.086	376.512	277.429
ENSGALG00000002407	4653.57	5921.79	4773.94	5848.95	5365.51	3780.02	5573.43	5182.44	5420.23	4622.32	3789.16	5215.98	4425.19	6268.75	4990.4	6163.21	5131.3	6627.72	3656.56	2989.57
ENSGALG00000002408	477.45	569.682	562.547	613.822	576.819	465.197	628.071	527.291	639.765	477.877	413.514	524.323	682.218	549.382	544.668	694.273	606.545	646.284	750.439	649.436
ENSGALG00000002412	628.607	614.131	592.372	586.776	639.701	486.667	950.594	671.275	430.741	603.467	441.266	573.865	724.917	589.733	397.729	431.908	557.891	621.858	444.577	765.632
ENSGALG00000002414	128.223	180.52	203.628	159.923	164.46	138.366	239.535	221.813	196.33	195.834	158.19	167.618	168.856	163.47	131.472	139.234	249.754	143.506	144.746	110.791
ENSGALG00000002415	328.377	341.083	403.142	413.918	339.803	475.932	324.409	356.068	391.814	348.031	349.683	323.677	349.357	377.636	403.253	356.135	351.385	325.687	424.761	494.508
ENSGALG00000002417	508.724	334.733	336.294	503.287	725.559	440.147	529.051	524.373	319.883	391.668	645.711	513.589	411.465	523.517	511.524	347.61	538.43	389.806	624.648	585.483
ENSGALG00000002419	37.5288	33.5641	40.1085	38.8048	25.3946	34.5915	39.6081	41.8331	45.6975	39.3797	39.7787	36.331	20.3792	23.7962	41.9825	30.3093	50.8157	47.8352	51.695	34.2282
ENSGALG00000002421	346.099	342.898	514.211	281.041	267.248	285.082	156.546	211.111	311.42	361.867	396.862	364.136	455.135	366.255	324.812	466.006	336.248	287.011	138.715	241.399
ENSGALG00000002424	425.326	299.355	417.54	335.133	382.128	380.507	340.441	449.462	319.036	361.867	331.181	340.191	394.968	312.455	351.328	305.935	320.031	416.268	423.037	456.677
ENSGALG00000002426	128.223	124.278	127.524	182.265	116.089	108.546	165.034	140.092	115.936	122.396	175.767	161.013	141.684	146.916	130.367	191.328	155.691	146.559	189.548	227.888
ENSGALG00000002427	576.484	400.047	502.899	704.367	817.463	440.147	323.466	426.114	222.564	520.45	714.167	649.83	524.036	464.544	471.751	243.422	668.172	308.384	540.213	617.009
ENSGALG00000002430	675.518	579.66	655.105	576.193	555.053	642.925	599.78	553.559	595.76	647.104	683.639	622.582	653.104	568.006	636.367	543.674	651.954	620.84	595.354	653.939
ENSGALG00000002431	837.1	1279.06	607.798	562.082	423.243	1058.02	482.842	692.678	1109.43	729.056	574.479	625.059	663.779	727.337	573.393	849.609	748.18	990.291	723.73	991.718
ENSGALG00000002432	2532.15	2837.52	3933.72	3714.68	2905.86	4185.58	2088.86	1712.24	3265.68	3894.33	1884.4	2795.84	3612.94	4306.08	4568.36	4732.99	3294.37	3329.13	2356.43	2773.39
ENSGALG00000002437	606.715	640.438	1006.83	978.352	804.161	619.069	750.668	779.263	459.514	721.606	563.378	780.292	733.651	679.744	870.585	901.703	873.597	620.84	1232.93	814.272
ENSGALG00000002439	50.0384	86.178	46.279	62.3229	59.254	72.7615	45.2664	53.5074	93.0875	26.6079	40.7038	33.8539	54.3445	37.2463	51.9258	57.7772	112.443	105.848	58.5877	58.5483
ENSGALG00000002442	0	3.62855	4.11369	2.35181	0	5.96406	0.94305	1.94572	2.53875	0	1.85017	0.825705	1.94087	0	0	0	1.08118	1.01777	0	2.70223
ENSGALG00000002443	1.04247	2.72141	1.02842	1.1759	1.20927	0	0.94305	0.972862	1.6925	12.7718	1.85017	4.12853	0.970437	7.24233	4.41921	0.947167	0	0	2.58475	0
ENSGALG00000002445	1357.29	1453.23	1275.24	1567.48	1908.22	1607.91	1657.88	1864	1343	1335.72	1265.52	1201.4	1286.8	1459.85	1368.85	1464.32	1497.44	1757.69	1220	1343.01
ENSGALG00000002447	4178.21	4129.29	3676.61	4874.12	4883.01	2928.35	5868.6	4851.66	2741.01	3793.22	4157.34	4712.3	4301.95	4864.78	3082.4	3591.66	4372.31	3747.43	4429.4	3593.06
ENSGALG00000002448	1965.05	1924.04	2383.88	2162.49	2123.47	2232.94	1908.73	2545.98	2185.02	2038.16	2729.93	2305.37	2151.46	2217.19	1701.4	1618.71	2534.3	2057.93	2353.85	2263.57
ENSGALG00000002450	416.987	347.433	357.891	503.287	436.545	432.991	581.862	413.466	379.12	383.153	479.195	473.129	362.944	467.648	405.463	459.376	419.5	439.677	579.846	469.287
ENSGALG00000002452	241.852	322.033	451.478	373.938	168.088	597.599	508.304	169.278	740.469	324.616	34.2282	62.7536	304.717	278.312	572.288	520.942	810.888	510.921	12.0622	18.0149
ENSGALG00000002453	239.767	161.47	172.775	412.742	336.176	143.137	358.359	644.035	168.404	244.792	173.916	255.969	208.644	221.408	318.183	195.116	211.912	182.181	279.153	256.712
ENSGALG00000002457	605.673	439.961	608.826	600.887	660.259	297.01	589.406	546.749	319.036	555.572	516.199	603.591	644.37	593.871	456.284	381.708	558.972	444.766	370.481	327.87
ENSGALG00000002458	349.226	339.269	338.351	425.677	424.452	427.027	453.607	360.932	309.728	303.33	395.937	422.761	298.895	407.64	360.166	406.335	441.123	323.651	442.854	402.632
ENSGALG00000002461	382.585	359.226	391.829	497.408	633.655	629.805	630.9	355.095	269.954	372.51	324.706	374.045	213.496	482.132	624.214	382.655	393.551	308.384	455.778	1324.99
ENSGALG00000002463	340.886	361.04	408.284	433.909	399.057	355.458	317.808	322.99	259.799	307.587	341.357	369.09	393.998	463.509	334.756	404.44	343.817	369.451	241.243	406.235
ENSGALG00000002466	9.3822	8.16423	6.17054	15.2868	58.0447	93.0393	1.8861	10.7015	28.7725	3.19295	32.378	9.08276	3.88175	20.6924	107.166	21.7848	18.3801	6.10662	6.03108	9.00743
ENSGALG00000002467	253.319	298.448	218.026	241.06	418.406	328.023	227.275	280.184	610.147	302.265	360.784	279.088	345.476	217.27	459.598	447.063	281.108	174.039	105.113	117.997
ENSGALG00000002469	701.58	600.524	850.506	913.678	732.815	894.609	1374.02	1364.93	761.625	758.857	613.333	666.344	858.837	783.206	702.655	592.926	873.597	789.79	847.798	828.684
ENSGALG00000002470	572.314	576.032	575.917	724.357	857.369	546.308	905.328	536.047	440.896	769.5	629.059	731.575	725.887	814.245	665.092	691.432	648.711	491.583	737.515	1110.62
ENSGALG00000002473	380.5	302.076	421.653	371.586	322.874	452.076	161.262	385.253	427.356	439.562	353.383	251.014	358.091	269.001	416.511	418.648	357.872	435.606	135.269	99.9825
ENSGALG00000002477	57.3356	65.3138	126.496	249.292	285.387	192.043	457.379	294.777	160.788	112.817	53.655	110.645	113.541	232.789	157.987	106.083	930.9	261.567	42.2176	27.923
ENSGALG00000002478	3187.86	3076.1	3383.51	3668.82	3567.33	3961.33	3158.27	3782.49	3691.34	3103.54	2917.72	3194.65	3205.35	3367.68	3037.11	3197.63	3713.87	3586.62	3331.74	3331.85
ENSGALG00000002479	88.6096	85.2708	96.6717	64.6747	37.4872	41.7484	48.0956	44.7517	75.3163	54.2801	79.5575	83.3962	85.3985	49.6617	45.297	20.8377	48.6533	61.0662	39.6328	51.3424
ENSGALG00000002484	431.581	470.804	383.602	495.056	646.957	458.04	533.766	646.953	651.613	530.029	418.139	626.71	403.702	406.605	438.607	439.485	525.456	552.649	505.749	465.684
ENSGALG00000002485	993.47	877.201	844.335	1058.31	1164.52	795.605	1047.73	1032.21	755.702	870.61	953.765	1061.03	900.566	1000.48	877.214	654.492	1076.86	737.884	1051.13	1004.33
ENSGALG00000002486	579.611	579.66	593.4	673.793	701.374	557.043	765.757	669.329	460.36	586.438	615.183	740.658	689.011	652.844	517.048	591.979	706.014	525.17	735.792	554.858
ENSGALG00000002487	779.765	881.737	898.841	934.844	867.043	1455.23	1008.12	960.215	1232.14	914.247	889.934	710.107	856.896	885.633	1190.98	1107.24	1165.52	1210.13	852.106	980.909
ENSGALG00000002488	1750.3	1332.58	1747.29	1924.96	1919.1	1518.45	1648.45	1539.07	1242.3	1486.85	1835.37	1683.61	1618.69	1792.99	1428.51	1464.32	1637.99	1394.35	1548.27	1864.54
ENSGALG00000002489	377.373	511.625	383.602	602.063	460.73	646.504	479.069	534.101	573.758	420.404	411.664	393.861	428.933	504.894	443.026	487.791	514.644	581.147	476.456	373.808
ENSGALG00000002490	1916.05	1677.3	1933.43	1956.7	2048.49	1587.63	1990.78	1972.96	1739.89	1743.35	2321.04	2084.91	1916.61	1939.91	1839.5	1688.8	1986.14	1859.47	2846.67	2607.65
ENSGALG00000002492	70.8877	84.3637	62.7338	97.6001	93.1134	88.2681	82.9884	64.2089	53.3138	88.3381	61.9808	66.0564	43.6697	60.0079	70.7074	74.8262	60.5463	75.315	89.6047	94.578
ENSGALG00000002495	5017.39	3773.69	5435.21	5605.54	5204.68	3213.43	4783.15	4598.72	2746.08	5032.08	6815.12	5729.57	4924.97	5583.84	4183.89	3741.31	4923.71	3911.29	7416.51	7863.49
ENSGALG00000002496	2.08493	11.7928	10.2842	1.1759	0	0	3.7722	3.89145	1.6925	1.06432	2.77526	0.825705	9.70437	0	0	0	0	131.292	0	0
ENSGALG00000002497	532.7	418.19	426.795	465.658	506.682	434.183	459.265	469.892	383.351	402.311	505.097	542.488	412.436	425.228	344.699	466.006	491.939	449.855	447.162	416.143
ENSGALG00000002499	401.35	462.64	357.891	464.482	488.543	543.922	493.215	501.024	536.523	411.89	391.312	401.293	393.998	415.917	427.559	474.531	497.345	506.85	404.944	410.739
ENSGALG00000002500	995.555	723.895	892.671	1075.95	862.206	813.498	1335.36	1306.55	791.244	1044.09	1305.3	1028	926.768	884.599	998.743	690.485	819.538	840.678	1137.29	784.547
ENSGALG00000002501	111.544	100.692	122.382	122.294	151.158	153.873	116.938	170.251	126.091	97.917	172.066	151.104	174.679	138.639	102.747	70.0903	184.883	121.115	130.099	127.005
ENSGALG00000002504	175.134	241.298	216.997	245.764	191.064	245.719	327.238	334.665	219.179	240.535	189.643	187.435	236.787	216.235	265.153	152.494	315.706	223.909	198.164	155.829
ENSGALG00000002506	158.455	210.456	154.263	85.841	136.647	109.739	97.1342	139.119	220.025	106.432	135.988	128.81	135.861	122.085	156.882	153.441	96.2254	159.79	181.794	166.637
ENSGALG00000002507	0	0.907137	0	0	1.20927	0	0.94305	0	0.84625	3.19295	0.925087	0	0.970437	0	0	0.947167	1.08118	0	0.861583	1.80149
ENSGALG00000002510	1307.25	1596.56	1332.84	1198.25	1239.5	2040.9	1121.29	1138.25	1276.15	1461.3	1334.9	1279.02	1350.85	1057.38	2103.55	1891.49	1093.08	1652.86	606.555	559.361
ENSGALG00000002514	2953.31	3653.95	3456.53	3074.99	3209.39	3304.09	3998.53	3251.31	3206.44	3399.42	3321.06	3294.56	3785.68	3517.7	3521.01	3559.45	4808.03	3179.51	3100.84	2533.79
ENSGALG00000002515	162.625	110.671	116.212	37.6289	73.7652	59.6406	90.5328	107.015	136.246	116.01	101.76	210.555	145.566	58.9733	95.0131	97.5582	82.17	81.4216	12.9238	21.6178
ENSGALG00000002517	450.345	462.64	503.927	253.995	223.714	285.082	330.068	283.103	323.268	557.701	358.009	383.953	492.012	378.67	277.306	517.153	276.783	426.446	348.941	411.64
ENSGALG00000002519	74.0151	52.6139	69.9327	67.0265	66.5096	50.0981	60.3552	64.2089	38.0813	67.0518	79.5575	89.1762	68.9011	58.9733	72.917	55.8828	49.7345	39.693	53.4182	64.8535
ENSGALG00000002523	1039.34	875.387	779.544	765.514	885.182	464.004	1175.04	948.541	378.274	818.458	892.709	1013.97	928.709	835.972	587.756	521.889	790.346	569.951	718.561	652.138
ENSGALG00000002524	468.067	443.59	580.03	422.15	355.524	546.308	839.315	460.164	562.757	521.514	415.364	485.515	536.652	507.998	454.074	484.002	469.234	460.032	666.004	543.148
ENSGALG00000002525	451.388	617.76	750.749	643.22	688.072	621.455	336.669	537.02	622.84	597.081	454.218	432.67	449.313	561.798	535.83	662.07	729.8	724.653	442.854	105.387
ENSGALG00000002527	156.37	186.87	158.377	186.969	154.786	152.68	182.009	150.794	171.789	118.139	138.763	156.058	147.506	186.231	176.769	173.332	131.905	179.128	146.469	161.233
ENSGALG00000002528	848.568	843.637	825.823	904.27	945.645	947.092	1102.43	919.355	940.184	832.294	1072.18	970.204	891.832	745.96	816.45	765.311	678.984	1134.81	647.911	862.011
ENSGALG00000002529	3.1274	3.62855	0	2.35181	6.04633	0	1.8861	0.972862	0	0	1.85017	0	1.94087	1.03462	3.31441	1.89433	0	0	0	2.70223
ENSGALG00000002531	1876.44	1830.6	1708.21	2070.77	2130.73	1489.82	2100.17	1823.14	1283.76	1560.29	1862.2	1942.06	1946.7	2037.16	1466.07	1634.81	2069.39	1535.82	1677.5	1457.4
ENSGALG00000002532	21.8918	19.0499	33.938	7.05543	2.41853	28.6275	12.2597	6.81004	23.695	14.9004	16.6516	18.9912	15.527	37.2463	20.9913	49.2527	9.73066	42.7464	12.9238	43.2357
ENSGALG00000002536	458.685	476.247	444.279	336.309	378.5	516.487	400.796	350.23	456.975	442.755	409.814	401.293	491.041	335.216	431.978	461.27	416.256	440.695	441.992	385.518
ENSGALG00000002539	437.836	336.548	384.63	368.058	451.056	289.853	575.261	300.614	266.569	425.726	612.408	481.386	347.417	415.917	268.467	225.426	411.931	200.501	638.433	1030.45
ENSGALG00000002542	927.795	823.68	818.625	1269.98	1655.48	628.612	1374.97	1296.83	688.002	708.834	725.268	981.764	935.502	1109.11	930.245	717.005	1153.62	991.308	455.778	435.96
ENSGALG00000002543	355.481	392.79	437.08	318.67	359.152	373.35	297.061	425.141	439.204	411.89	372.81	376.522	393.027	305.212	467.332	397.81	356.791	388.788	417.868	357.595
ENSGALG00000002544	134.478	127.906	120.325	145.812	137.856	120.474	99.0203	105.069	147.248	130.911	108.235	113.122	109.659	100.358	107.166	137.339	101.631	107.884	122.345	136.913
ENSGALG00000002546	655.711	1074.05	489.529	446.844	942.017	1013.89	375.334	660.573	1139.05	667.326	777.073	651.482	724.917	771.825	890.472	828.771	851.974	433.57	322.232	502.615
ENSGALG00000002548	3045.04	3643.06	2763.37	2770.43	3661.65	2679.05	3633.57	2867.03	2455.82	3246.16	3379.34	3444.84	3087.93	3062.47	3228.24	3222.26	2812.16	2175.99	1982.5	2643.68
ENSGALG00000002549	44.8261	24.4927	73.018	12.9349	13.3019	19.085	223.503	83.6662	38.0813	40.444	22.2021	26.4226	65.0193	47.5924	36.4585	42.6225	5.40592	41.7286	241.243	54.9453
ENSGALG00000002551	537.913	670.374	616.025	473.889	501.845	543.922	622.413	551.613	643.15	509.807	600.381	705.152	625.932	434.54	619.795	681.96	600.057	718.546	507.473	490.004
ENSGALG00000002553	209.536	180.52	125.468	198.728	302.316	183.693	648.818	432.924	223.41	221.378	147.089	183.307	113.541	172.781	139.205	74.8262	126.499	153.683	149.916	135.111
ENSGALG00000002554	90.6946	76.1995	103.871	72.9061	113.671	34.5915	35.8359	62.2632	129.476	61.7303	166.516	111.47	100.925	71.3887	92.8035	67.2488	122.174	44.7819	37.9097	107.188
ENSGALG00000002555	177.219	116.113	73.018	41.1566	146.321	32.2059	28.2915	71.0189	58.3913	167.097	606.857	56.148	153.329	63.1117	86.1747	43.5697	54.0592	45.7997	187.825	229.689
ENSGALG00000002556	11.4671	19.0499	19.54	1.1759	4.83706	16.6994	9.4305	10.7015	33.0038	7.45021	10.176	28.8997	11.6452	12.4154	24.3057	35.0452	33.5167	9.15993	2.58475	0
ENSGALG00000002557	129.266	199.57	99.757	59.9711	77.393	139.559	41.4942	84.639	209.024	146.875	146.164	100.736	120.334	118.981	142.52	202.694	92.9819	109.919	104.252	144.119
ENSGALG00000002558	71.9302	86.178	93.5865	142.284	64.091	71.5687	193.325	80.7476	135.4	76.6307	49.9547	56.9737	62.108	61.0425	95.0131	31.2565	132.986	156.737	41.356	69.3572
ENSGALG00000002561	37.5288	42.6354	17.4832	31.7494	35.0687	75.1471	16.9749	23.3487	36.3888	34.0581	27.7526	33.8539	32.9949	82.7695	68.4978	103.241	19.4613	56.9951	34.4633	41.4342
ENSGALG00000002562	78.185	61.6853	56.5633	48.2121	31.4409	115.703	99.9633	63.236	96.4725	74.5021	61.0557	63.5793	32.0244	103.462	69.6026	104.188	21.6237	110.937	46.5255	113.494
ENSGALG00000002563	52.1233	66.221	48.3359	24.694	100.369	89.4609	51.8678	82.6933	226.795	63.8589	82.3327	56.148	68.9011	49.6617	128.157	125.026	95.1443	59.0307	18.0933	38.732
ENSGALG00000002564	309.612	351.969	297.214	271.634	318.037	260.033	127.312	188.735	458.668	417.211	334.881	429.367	433.786	180.024	225.38	259.524	198.938	197.447	46.5255	321.565
ENSGALG00000002569	1801.38	1504.94	2422.96	1579.24	1559.95	2019.43	1497.56	1699.59	1937.07	1899.8	2002.81	1967.66	1904.97	1778.51	1659.42	1779.73	1795.85	1665.07	2280.61	2446.42
ENSGALG00000002570	3.1274	5.44282	2.05685	3.52771	8.46486	2.38562	1.8861	1.94572	6.77	1.06432	1.85017	0.825705	6.79306	1.03462	0	7.57733	2.16237	7.12439	2.58475	1.80149
ENSGALG00000002576	1233.24	1239.15	1199.14	1743.87	2876.84	1636.54	1932.31	1568.25	1141.59	1039.84	890.859	1165.07	1157.73	2009.23	1961.03	1820.45	2451.05	1348.55	1348.38	889.934
ENSGALG00000002577	0	0	1.02842	0	1.20927	0	10.3736	7.7829	0	0	0.925087	0.825705	0.970437	0	0	0	4.32474	0	0.861583	0
ENSGALG00000002578	174.092	195.034	136.78	188.145	221.296	103.775	214.072	156.631	94.78	202.22	162.815	192.389	164.974	190.37	133.681	184.698	171.908	93.6349	139.577	113.494
ENSGALG00000002579	13.5521	27.2141	43.1938	16.4627	21.7668	51.2909	24.5193	58.3717	38.9275	13.8361	25.9024	29.7254	22.3201	17.5885	50.821	55.8828	36.7603	58.0129	14.6469	34.2282
ENSGALG00000002581	342.971	284.841	312.641	357.475	411.15	243.334	403.625	323.963	179.405	373.575	423.69	404.596	394.968	396.259	307.135	292.675	260.566	282.94	395.467	834.989
ENSGALG00000002583	450.345	528.861	404.17	656.155	598.586	526.03	418.714	420.276	595.76	439.562	288.627	434.321	405.643	566.971	452.97	429.067	808.726	594.378	255.029	310.756
ENSGALG00000002587	377.373	435.426	452.506	437.436	477.66	493.824	483.785	452.381	498.442	317.166	383.911	395.513	410.495	506.963	584.441	611.87	458.422	441.712	516.95	654.84
ENSGALG00000002588	524.361	434.518	499.813	567.962	487.334	357.843	758.212	582.744	346.116	484.263	464.394	504.506	559.942	543.175	428.664	542.727	496.264	461.05	561.752	494.508
ENSGALG00000002591	1163.39	1122.13	1209.43	1121.81	1042.39	978.105	1308.01	1002.05	820.017	1228.22	1376.53	1286.45	1338.23	1304.65	778.887	925.382	939.549	1042.2	1369.92	1298.87
ENSGALG00000002594	13.5521	10.8856	26.739	17.6386	3.6278	13.1209	24.5193	6.81004	27.9263	10.6432	13.8763	22.294	18.4383	11.3808	14.3624	12.3132	15.1366	5.08885	13.7853	27.0223
ENSGALG00000002595	1596.02	1362.52	1683.53	1556.9	1563.58	1284.66	1287.26	1406.76	1044.27	1854.04	1886.25	1903.25	1728.35	1616.07	1453.92	1360.13	1249.85	1310.89	1612.02	1996.95
ENSGALG00000002597	2.08493	1.81427	2.05685	0	0	1.19281	1.8861	0	2.53875	1.06432	20.3519	0.825705	4.85219	0	0	1.89433	1.08118	1.01777	11.2006	15.3126
ENSGALG00000002598	726.599	879.015	922.495	912.502	960.156	898.187	701.629	767.588	793.783	713.091	796.5	744.786	840.399	895.98	970.018	950.008	903.87	790.808	618.617	569.27
ENSGALG00000002599	14.5945	13.607	28.7958	3.52771	1.20927	35.7843	27.3485	12.6472	14.3863	14.9004	14.8014	13.2113	15.527	7.24233	6.62882	7.57733	72.4394	18.3199	9.47742	11.7097
ENSGALG00000002603	722.429	781.952	763.09	796.087	844.067	874.331	786.504	882.386	769.242	769.5	817.777	757.998	678.336	834.937	772.258	962.321	814.132	868.158	914.14	853.004
ENSGALG00000002605	713.047	634.996	937.922	852.531	661.468	715.687	617.698	606.093	594.914	848.259	822.402	847.174	850.103	846.318	812.031	789.937	593.57	789.79	952.911	1268.25
ENSGALG00000002606	3334.85	3414.46	3422.59	3813.46	4378.75	3938.66	3808.98	4350.64	3664.26	2708.68	2587.47	3198.78	2668.7	2777.95	3614.92	3087.76	4093.37	2996.32	3084.47	3436.33
ENSGALG00000002610	485.789	552.446	258.134	231.653	247.899	271.961	436.632	299.642	281.801	478.942	1025.92	615.976	500.746	356.943	289.459	306.882	224.886	309.402	617.755	777.341
ENSGALG00000002612	1299.96	1238.24	1423.34	1207.65	1131.87	1619.84	1140.15	1075.99	1511.4	1287.82	1095.3	1076.72	1207.22	1082.21	1550.04	1364.87	1390.4	1330.23	1140.74	1185.38
ENSGALG00000002615	161.582	264.884	160.434	94.0723	149.949	224.249	154.66	267.537	267.415	230.956	135.063	142.021	192.147	197.612	186.712	260.471	113.524	234.087	240.382	236.895
ENSGALG00000002616	518.106	556.075	574.888	590.304	653.003	584.478	562.058	498.105	622.84	514.064	572.629	549.094	557.031	552.486	553.507	552.198	649.792	591.325	715.976	598.994
ENSGALG00000002618	52.1233	50.7997	50.3927	63.4988	61.6725	62.0262	33.9498	45.7245	65.1613	59.6016	62.9059	42.9367	54.3445	63.1117	53.0306	35.0452	83.2512	48.853	45.6639	60.3498
ENSGALG00000002621	62.548	57.1496	59.6485	83.4892	70.1374	79.9184	124.483	107.988	82.9325	65.9875	52.73	55.3223	49.4923	53.8002	71.8122	36.9395	78.9265	86.5105	57.7261	63.052
ENSGALG00000002622	84.4398	97.9708	64.7906	74.082	90.6949	66.7974	75.444	85.6119	177.713	135.168	92.5087	79.2677	88.3098	140.708	125.948	170.49	57.3028	94.6526	143.884	136.012
ENSGALG00000002623	20.8493	13.607	26.739	9.40723	15.7204	7.15687	18.861	37.9416	26.2338	31.9295	37.0035	31.3768	28.1427	26.9001	41.9825	44.5168	29.192	19.3376	33.6018	78.3646
ENSGALG00000002624	548.337	449.94	539.922	626.757	653.003	726.422	479.069	473.784	661.768	615.174	424.615	521.02	459.987	570.075	688.293	577.772	710.338	426.446	662.558	512.523
ENSGALG00000002630	193.899	189.592	174.832	222.246	210.412	237.37	192.382	244.188	228.488	186.255	160.04	223.766	139.743	200.716	241.952	215.954	197.857	281.922	206.78	196.362
ENSGALG00000002631	107.374	149.678	89.4728	97.6001	111.252	82.304	132.027	103.123	107.474	121.332	135.063	94.9561	114.512	144.847	69.6026	119.343	97.3066	101.777	80.9888	50.4416
ENSGALG00000002632	22.9343	38.0997	38.0516	58.7952	31.4409	38.17	26.4054	25.2944	77.0088	25.5436	47.1794	33.0282	22.3201	23.7962	56.345	26.5207	46.4909	25.4443	23.2628	47.7394
ENSGALG00000002634	484.747	437.24	449.421	403.335	425.661	448.497	347.985	404.711	421.433	445.948	469.944	449.184	426.992	453.163	460.703	429.067	401.12	376.575	431.653	578.277
ENSGALG00000002637	0	4.53568	14.3979	9.40723	3.6278	26.2419	5.6583	3.89145	11.0013	5.32158	11.101	6.60564	8.73394	12.4154	13.2576	11.366	12.9742	8.14216	11.2006	22.5186
ENSGALG00000002638	107.374	143.328	192.315	74.082	74.9744	158.644	202.756	133.282	175.174	131.975	126.737	170.095	111.6	84.8387	232.009	213.113	132.986	121.115	49.9718	99.0817
ENSGALG00000002639	670.306	671.281	684.93	584.424	558.68	687.059	927.961	719.918	809.862	694.998	671.613	769.557	653.104	560.763	586.651	853.397	568.703	775.541	795.241	688.168
ENSGALG00000002643	2.08493	9.07137	6.17054	4.70362	0	5.96406	7.5444	13.6201	18.6175	7.45021	0.925087	3.30282	8.73394	8.27695	6.62882	19.8905	11.893	14.2488	29.2938	30.6253
ENSGALG00000002644	4912.1	4163.76	4879.87	5203.38	4688.32	5455.92	4769	4568.56	6393.42	4736.2	5641.18	5116.07	4292.24	4139.51	5370.45	4304.87	4871.82	4971.81	6134.47	9395.65
ENSGALG00000002645	229.343	189.592	260.191	76.4338	113.671	328.023	202.756	170.251	369.811	170.29	121.186	239.455	152.359	173.816	366.795	394.021	272.459	445.783	23.2628	22.5186
ENSGALG00000002646	76.1	97.9708	56.5633	143.46	149.949	114.51	80.1593	87.5576	94.78	85.1452	63.831	66.0564	36.8766	93.1157	93.9083	68.196	129.742	97.706	42.2176	35.129
ENSGALG00000002647	135.521	150.585	165.576	47.0362	84.6486	244.526	212.186	167.332	267.415	176.676	197.969	146.15	192.147	116.912	149.148	420.542	158.934	84.4749	497.995	200.866
ENSGALG00000002648	1180.07	1123.94	1008.88	1121.81	1125.83	1407.52	1376.85	1282.23	1254.99	1150.52	1147.11	1307.09	1136.38	803.899	1257.27	876.129	1063.89	1361.78	805.58	652.138
ENSGALG00000002649	640.074	657.674	625.281	725.533	702.583	776.52	822.34	784.127	853.02	616.238	742.845	673.776	576.44	636.29	796.563	779.518	773.047	850.856	593.631	799.86
ENSGALG00000002651	754.746	676.724	526.552	934.844	911.786	628.612	661.078	639.17	427.356	745.021	578.179	788.549	751.119	894.945	840.756	853.397	756.829	452.908	462.67	345.885
ENSGALG00000002653	411.774	353.783	371.261	325.725	298.688	355.458	397.967	431.951	458.668	381.025	354.308	331.934	388.175	318.662	335.86	329.614	320.031	412.197	407.529	352.191
ENSGALG00000002655	835.016	898.065	925.58	731.412	677.188	640.54	600.723	654.736	930.029	837.616	911.211	794.329	968.497	655.948	755.686	729.318	1008.75	719.564	623.786	539.545
ENSGALG00000002656	240.81	242.205	202.599	230.477	234.597	219.477	281.029	295.75	236.95	243.728	227.571	252.666	234.846	244.17	229.799	228.267	242.185	247.318	238.659	256.712
ENSGALG00000002659	351.311	326.569	278.703	462.13	458.311	310.131	413.999	350.23	268.261	249.05	344.132	358.356	318.303	353.84	292.773	319.195	333.005	305.331	360.142	297.245
ENSGALG00000002661	3957.2	3130.53	3813.39	3698.22	3769.28	2716.03	4171.11	3487.71	2144.4	3495.21	3730.88	3880.82	4108.83	3820.85	2722.24	2862.34	3746.3	2690.98	3383.44	2880.58
ENSGALG00000002663	148.03	224.97	208.77	159.923	171.716	369.772	131.084	146.902	288.571	237.342	188.718	132.939	191.176	180.024	275.096	292.675	224.886	213.732	206.78	188.255
ENSGALG00000002666	2246.51	2150.82	2116.49	2840.98	3491.15	2088.61	2879.13	3190.02	1601.95	2092.44	1771.54	2303.72	2417.36	2447.91	2410.68	2287.41	2403.47	2178.03	2696.76	1686.19
ENSGALG00000002667	438.878	611.41	399.028	216.366	541.751	412.713	331.011	365.796	591.529	550.251	670.688	610.196	623.991	424.194	514.839	553.145	300.569	224.927	185.24	123.402
ENSGALG00000002671	1.04247	1.81427	9.2558	225.774	83.4393	4.77125	0.94305	0	4.23125	3.19295	3.70035	1.65141	0	103.462	9.94323	1.89433	69.1958	3.05331	0	0.900743
ENSGALG00000002673	178.262	171.449	173.803	211.663	241.853	162.222	338.555	274.347	210.716	151.133	173.916	187.435	161.093	225.547	181.188	184.698	210.831	197.447	210.226	218.881
ENSGALG00000002675	323.165	566.053	419.596	432.733	429.289	679.903	98.0772	278.239	340.193	570.473	428.315	390.559	421.17	628.013	703.76	738.79	407.607	281.922	112.867	120.7
ENSGALG00000002678	134.478	255.813	148.093	176.386	230.97	200.392	135.799	176.088	335.961	244.792	220.171	269.18	262.018	158.297	361.271	309.724	349.223	108.901	93.051	60.3498
ENSGALG00000002679	10.4247	9.9785	9.2558	3.52771	2.41853	11.9281	4.71525	6.81004	20.31	7.45021	21.277	16.5141	4.85219	6.20771	16.5721	7.57733	10.8118	14.2488	13.7853	9.00743
ENSGALG00000002682	251.234	273.955	219.054	266.93	244.272	192.043	312.15	269.483	171.789	181.998	234.047	233.675	243.58	219.339	232.009	224.479	260.566	196.43	199.887	193.66
ENSGALG00000002683	1382.31	1395.18	1341.06	1309.96	1176.61	951.864	1340.07	1225.81	869.945	1466.63	1364.5	1470.58	1368.32	1206.37	1172.2	1190.59	1059.56	1095.12	1470.72	1354.72
ENSGALG00000002686	313.782	287.562	262.248	326.901	338.594	244.526	378.163	373.579	274.185	311.844	223.871	304.685	267.841	237.962	277.306	290.78	282.189	339.935	376.512	409.838
ENSGALG00000002689	127.181	97.0636	127.524	78.7856	126.973	79.9184	119.767	78.8018	69.3925	93.6597	144.314	123.03	95.1029	83.8041	86.1747	84.2978	96.2254	80.4039	159.393	81.9676
ENSGALG00000002690	412.817	505.275	371.261	485.648	522.403	361.422	462.095	526.318	389.275	435.305	403.338	415.33	391.086	464.544	486.114	546.515	392.47	338.918	369.619	418.846
ENSGALG00000002693	233.512	293.912	231.395	201.08	273.294	249.298	263.111	331.746	469.669	226.699	259.024	254.317	224.171	176.92	230.904	233.003	180.558	399.984	271.399	290.039
ENSGALG00000002695	310.655	316.591	280.759	284.569	315.618	273.154	253.68	236.406	298.726	283.108	309.904	279.914	298.895	364.186	330.336	304.041	349.223	342.989	258.475	288.238
ENSGALG00000002699	415.944	764.716	588.258	538.564	475.241	480.703	395.138	563.287	748.085	676.904	495.847	552.397	641.459	768.722	739.114	973.687	567.622	772.488	396.328	320.665
ENSGALG00000002701	325.249	377.369	337.323	376.289	309.572	409.134	351.758	332.719	250.49	336.324	269.2	302.208	317.333	379.705	317.079	328.667	310.3	357.237	333.433	361.198
ENSGALG00000002703	596.291	584.196	736.351	551.499	679.607	594.02	616.755	563.287	522.137	632.203	713.242	589.554	655.045	703.541	601.013	627.024	646.548	540.436	800.411	897.14
ENSGALG00000002705	2818.83	2392.12	3196.34	3184.35	2856.28	3208.66	2856.5	3131.64	2606.45	2678.88	2648.52	2873.45	2719.17	2703.46	2690.2	2674.8	2926.77	2696.07	2507.21	2822.03
ENSGALG00000002706	213.706	299.355	264.305	223.422	210.412	317.288	231.047	248.08	385.89	234.149	228.496	180.004	267.841	271.07	298.297	283.203	277.864	354.184	280.015	297.245
ENSGALG00000002707	75.0576	88.8994	70.9612	39.9807	29.0224	89.4609	62.2413	58.3717	120.168	95.7884	83.2578	44.5881	86.3689	200.716	90.5939	175.226	85.4136	130.275	46.5255	69.3572
ENSGALG00000002708	775.595	693.052	528.609	665.562	752.163	560.621	923.246	734.511	741.315	802.494	858.481	924.79	841.369	473.855	728.066	655.439	777.372	485.476	212.811	237.796
ENSGALG00000002709	1339.57	1423.3	1153.89	947.779	1189.92	1233.37	1291.04	1372.71	1436.93	1220.77	1126.76	1273.24	1362.49	1064.62	1183.24	1237.95	1355.81	1303.76	892.6	695.374
ENSGALG00000002710	312.74	297.541	298.243	206.959	296.27	393.628	465.867	375.525	400.276	300.137	253.474	241.932	238.728	329.009	264.048	324.878	234.617	403.037	373.066	437.761
ENSGALG00000002714	15.637	19.0499	14.3979	4.70362	4.83706	62.0262	12.2597	12.6472	32.1575	29.8008	11.101	22.294	15.527	28.9693	32.0393	39.781	21.6237	29.5153	16.3701	28.8238
ENSGALG00000002719	1439.65	1445.98	1476.82	1313.49	1283.03	1421.83	1654.11	1674.3	1552.87	1401.7	1472.74	1259.2	1435.28	1076	1300.35	1223.74	1321.21	1470.68	1581.01	1164.66
ENSGALG00000002722	71.9302	113.392	104.899	70.5543	76.1837	82.304	41.4942	30.1587	77.0088	100.046	123.037	107.342	106.748	175.885	92.8035	95.6638	58.384	45.7997	134.407	117.097
ENSGALG00000002723	396.137	547.911	389.772	418.622	342.222	379.314	531.88	504.916	494.21	467.234	414.439	457.441	406.613	405.57	363.48	376.025	470.315	505.832	342.049	319.764
ENSGALG00000002725	598.376	614.131	587.229	665.562	592.54	595.213	746.896	601.229	571.219	605.595	697.516	674.601	640.489	661.121	615.376	645.968	586.002	484.459	1188.12	454.875
ENSGALG00000002726	972.621	1120.31	824.795	1079.48	1002.48	1007.93	1114.69	1162.57	1506.33	938.726	961.165	991.672	887.95	1067.73	1158.94	1313.72	1117.94	1180.61	952.911	1025.95
ENSGALG00000002728	295.018	171.449	165.576	91.7205	200.738	124.052	211.243	310.343	130.323	200.091	243.298	219.638	378.471	187.266	136.996	102.294	155.691	145.541	234.351	28.8238
ENSGALG00000002729	207.451	150.585	188.201	214.015	198.319	156.258	323.466	248.08	142.17	207.541	254.399	259.271	188.265	223.478	201.074	167.649	258.403	159.79	334.294	337.779
ENSGALG00000002734	2762.54	2950.01	2361.26	3361.91	3852.72	3001.11	3305.39	3035.33	2372.89	2622.47	2508.84	2898.23	2766.72	3613.92	2518.95	3013.88	3077.05	3041.1	2438.28	2011.36
ENSGALG00000002735	384.67	372.833	412.398	333.957	405.104	299.396	463.981	376.498	340.193	390.604	391.312	442.578	452.224	392.12	339.175	406.335	353.547	403.037	385.128	399.93
ENSGALG00000002739	762.043	692.145	887.529	716.126	690.49	861.21	740.294	807.476	825.94	733.313	726.193	739.832	891.832	668.364	689.397	728.371	683.309	674.782	834.874	933.17
ENSGALG00000002742	36.4863	30.8426	24.6821	52.9157	27.8131	27.4347	57.5261	31.1316	33.0038	20.222	26.8275	41.2853	28.1427	36.2116	71.8122	24.6263	37.8415	16.2843	19.8164	183.752
ENSGALG00000002744	2.08493	3.62855	2.05685	15.2868	14.5112	9.54249	1.8861	2.91859	6.77	3.19295	3.70035	0	1.94087	9.31157	15.4673	2.8415	9.73066	1.01777	2.58475	2.70223
ENSGALG00000002750	1836.83	1641.92	1789.46	1663.9	1616.79	1892.99	1802.17	1721.97	1894.75	1677.36	1608.73	1790.95	1734.17	1437.09	1596.44	1748.47	1996.95	1802.47	1646.49	1496.13
ENSGALG00000002755	104.247	103.414	85.3591	76.4338	85.8578	88.2681	68.8427	70.0461	92.2413	145.811	69.3815	79.2677	81.5167	106.566	97.2227	101.347	97.3066	98.7237	80.9888	82.8684
ENSGALG00000002756	17.7219	19.0499	16.4548	18.8145	19.3482	42.9412	21.6902	20.4301	50.775	10.6432	31.453	24.7712	24.2609	37.2463	28.7249	26.5207	19.4613	25.4443	1.72317	31.526
ENSGALG00000002759	630.692	854.523	624.253	787.856	879.136	920.851	625.242	1081.82	1039.2	636.46	624.434	577.994	755	860.803	915.882	885.601	1141.73	805.056	553.998	716.091
ENSGALG00000002761	469.11	429.983	403.142	530.333	440.172	523.644	367.79	387.199	497.595	457.655	457.918	450.009	379.441	518.344	496.057	419.595	530.862	514.992	494.549	688.168
ENSGALG00000002762	322.122	452.661	272.532	303.383	414.778	359.036	430.031	378.443	544.139	333.131	301.578	277.437	300.836	352.805	457.389	511.47	347.06	442.73	251.582	299.047
ENSGALG00000002763	5030.94	9257.33	6026.56	3427.76	4354.56	5479.78	2356.68	3487.71	6140.39	7340.58	6230.46	4386.15	6967.74	7412.01	6874.09	9720.77	4352.85	3712.83	2999.17	3040.01
ENSGALG00000002764	825.633	865.408	991.4	904.27	950.482	848.089	762.927	925.192	868.253	840.809	886.233	952.864	1028.66	667.329	823.079	995.472	712.501	1036.09	492.826	453.074
ENSGALG00000002765	1173.82	1261.83	1156.98	1333.48	1118.57	1358.61	1138.26	1137.28	1281.22	1043.03	1130.46	1042.87	1155.79	1167.05	1263.9	1217.11	1271.47	1500.19	1045.96	1288.06
ENSGALG00000002769	215.791	213.177	227.281	344.54	295.061	495.017	285.744	241.27	441.743	222.442	281.226	202.298	273.663	290.728	349.118	358.029	248.672	289.047	176.625	394.525
ENSGALG00000002771	7552.67	8438.18	10743.9	4675.4	2963.91	4747.39	4995.34	9114.75	8157.01	10164.2	7238.81	10649.9	9269.62	6111.49	5034.59	5728.46	3224.09	6545.28	10758.6	6553.81
ENSGALG00000002773	665.094	566.96	740.464	647.923	677.188	685.867	575.261	503.943	624.533	755.664	736.369	694.418	691.922	697.333	623.109	672.488	623.844	692.084	619.478	753.021
ENSGALG00000002774	4597.28	4184.62	5301.52	4682.45	4381.17	4504.06	4340.86	4803.02	3725.19	4410.52	4092.58	4465.41	4680.42	3918.1	4197.15	4302.98	4291.22	4518.9	4644.8	5026.15
ENSGALG00000002775	989.301	1250.94	1394.54	1213.53	1162.1	776.52	1071.3	990.374	902.949	1700.78	817.777	1124.61	1703.12	2175.8	931.349	2042.09	876.841	1698.66	1033.9	326.97
ENSGALG00000002781	15.637	12.6999	13.3695	1.1759	10.8834	51.2909	8.48745	8.75576	19.4638	14.9004	12.0261	10.7342	24.2609	12.4154	18.7817	21.7848	18.3801	7.12439	3.44633	13.5111
ENSGALG00000002783	332.547	277.584	157.349	223.422	281.759	200.392	115.052	167.332	301.265	286.301	298.803	265.877	247.462	207.958	332.546	340.98	188.126	137.399	312.755	645.833
ENSGALG00000002784	1151.93	1025.06	1007.85	1159.44	1013.36	879.102	1265.57	971.889	997.729	1208	1088.83	1163.42	1070.39	1128.77	1099.28	1019.15	922.251	960.775	939.987	854.805
ENSGALG00000002786	51.0808	70.7567	66.8475	34.1012	19.3482	76.3399	33.9498	39.8874	66.0075	71.3091	20.3519	21.4683	21.3496	30.0039	47.5066	54.9357	30.2732	39.693	26.7091	27.0223
ENSGALG00000002789	23.9767	10.8856	16.4548	9.40723	3.6278	3.57843	41.4942	20.4301	27.08	17.029	14.8014	25.5969	13.5861	8.27695	11.048	2.8415	22.7049	12.2132	0	13.5111
ENSGALG00000002790	44.8261	43.5426	70.9612	45.8603	77.393	41.7484	91.4759	96.3134	101.55	61.7303	175.767	85.0477	91.2211	50.6963	61.869	34.098	25.9484	48.853	112.006	134.211
ENSGALG00000002792	418.029	377.369	356.863	597.359	627.609	539.151	584.691	784.127	298.726	383.153	501.397	463.221	377.5	420.055	464.018	322.984	384.902	529.241	766.809	1966.32
ENSGALG00000002797	1308.3	1183.81	1634.16	1498.1	1366.47	1611.49	1855.92	1566.31	1537.64	1511.33	1259.97	1517.65	1598.31	1693.67	2177.57	1900.02	1557.99	1727.16	2086.75	1727.63
ENSGALG00000002798	529.573	499.832	461.762	519.75	497.008	475.932	542.254	599.283	550.063	500.228	438.491	511.937	413.406	482.132	566.764	535.149	447.61	567.916	423.037	365.702
ENSGALG00000002800	19.8069	4.53568	17.4832	5.87952	22.976	13.1209	19.8041	17.5115	16.925	20.222	16.6516	31.3768	16.4974	10.3462	13.2576	12.3132	7.56829	17.3021	12.0622	19.8163
ENSGALG00000002802	20.8493	9.9785	11.3127	8.23133	18.139	10.7353	15.0888	6.81004	9.30875	21.2863	18.5017	15.6884	22.3201	6.20771	9.94323	12.3132	8.64948	2.03554	35.3249	39.6327
ENSGALG00000002803	842.313	781.045	795.999	912.502	1246.75	964.985	1226.91	969.944	767.549	805.686	934.338	866.165	913.182	782.172	878.319	896.967	886.571	785.719	678.066	771.937
ENSGALG00000002804	17.7219	19.0499	20.5685	2.35181	1.20927	29.8203	6.60135	6.81004	36.3888	10.6432	9.25087	11.5599	12.6157	9.31157	18.7817	21.7848	1.08118	19.3376	12.9238	8.10669
ENSGALG00000002813	8586.8	8149.72	9505.71	9253.19	8273.79	10657.8	8826.01	7493.96	10408	8943.44	9555.22	9042.3	7134.66	6830.55	9415.14	7278.98	8665.7	8803.71	7799.05	12620.3
ENSGALG00000002816	1435.48	1792.5	1554.98	2274.2	2325.42	1285.85	1601.3	2397.13	1188.98	1516.65	1269.22	1468.93	1711.85	1816.79	1377.69	1562.83	1521.23	1526.66	2265.1	1235.82
ENSGALG00000002818	353.396	453.568	365.09	324.55	338.594	347.108	359.302	373.579	473.054	383.153	301.578	346.796	480.367	414.882	399.939	532.308	326.518	456.979	368.758	326.97
ENSGALG00000002820	375.288	312.962	359.948	286.921	229.76	298.203	267.826	272.401	319.036	327.809	360.784	372.393	324.126	296.935	349.118	260.471	255.16	316.527	329.986	349.488
ENSGALG00000002827	880.884	863.594	986.257	908.974	881.554	997.19	849.688	660.573	834.403	920.632	848.305	927.267	884.069	714.921	771.153	747.315	763.316	802.003	626.371	685.465
ENSGALG00000002830	129.266	122.463	130.61	161.099	128.182	108.546	127.312	148.848	120.168	128.782	110.085	112.296	143.625	161.4	118.214	112.713	160.015	125.186	108.56	127.005
ENSGALG00000002831	547.295	771.973	562.547	778.449	775.139	664.396	831.77	601.229	875.023	731.184	572.629	544.966	561.883	525.586	760.105	816.458	681.146	694.119	414.422	587.284
ENSGALG00000002832	552.507	700.309	670.532	473.889	540.541	633.383	641.274	597.337	776.858	734.377	500.472	531.754	723.946	721.129	739.114	790.884	437.88	797.932	766.809	729.602
ENSGALG00000002836	654.669	507.997	530.666	730.237	778.767	678.71	765.757	724.782	512.828	566.216	424.615	552.397	516.273	579.386	607.642	582.508	623.844	580.129	501.442	500.813
ENSGALG00000002837	6363.21	5908.18	6125.29	7117.75	6004	6447.15	7472.73	5599.8	6346.03	6129.39	6372	6163.89	5174.37	5606.6	5912.91	5063.55	5999.49	6227.74	6513.57	7971.58
ENSGALG00000002840	38.5713	58.9639	24.6821	8.23133	9.67412	27.4347	7.5444	10.7015	23.695	51.0871	26.8275	47.0652	14.5566	24.8308	18.7817	19.8905	20.5425	7.12439	2.58475	9.90817
ENSGALG00000002841	581.696	516.161	585.173	580.897	603.423	522.451	678.996	680.031	572.065	532.158	632.759	579.645	495.894	504.894	541.354	555.04	529.78	564.863	617.755	675.557
ENSGALG00000002843	212.663	276.677	238.594	203.431	187.436	211.128	114.109	199.437	174.328	265.014	286.777	184.958	256.195	214.166	213.227	178.067	178.395	293.118	244.69	283.734
ENSGALG00000002845	0	1.81427	1.02842	1.1759	3.6278	1.19281	0.94305	0	3.385	1.06432	0	0	0.970437	0	0	0	0	0	0.861583	2.70223
ENSGALG00000002846	78.185	82.5494	68.9043	48.2121	74.9744	104.967	43.3803	64.2089	90.5488	98.9813	88.8084	64.405	88.3098	116.912	90.5939	105.136	84.3324	56.9951	66.3419	137.814
ENSGALG00000002847	1675.24	1358.89	1678.39	1500.45	1487.4	1141.52	1612.62	1416.49	1155.98	1485.78	2007.44	1700.13	1741.94	1491.92	1550.04	1367.71	1280.12	1406.56	1749.88	1784.37
ENSGALG00000002849	416.987	361.948	539.922	543.268	458.311	405.556	456.436	505.888	385.044	465.106	642.01	490.469	441.549	491.444	436.397	408.229	358.953	471.228	960.665	1164.66
ENSGALG00000002850	232.47	369.205	320.868	273.986	226.133	386.471	274.428	285.049	456.129	309.716	261.8	246.886	261.048	289.693	299.402	424.331	318.949	418.304	332.571	383.717
ENSGALG00000002853	342.971	266.698	330.124	393.928	372.454	271.961	292.346	303.533	180.251	254.371	308.979	343.493	304.717	386.947	227.59	261.418	343.817	242.229	290.354	296.344
ENSGALG00000002854	36.4863	30.8426	13.3695	96.4242	38.6965	29.8203	20.7471	50.5888	34.6963	20.222	91.5836	30.5511	41.7288	45.5232	36.4585	30.3093	68.1146	32.5687	80.1273	126.104
ENSGALG00000002855	25.0192	37.1926	33.938	22.3422	18.139	22.6634	7.5444	3.89145	37.235	46.8299	38.8537	26.4226	35.9062	22.7616	16.5721	53.9885	12.9742	24.4265	4.30792	30.6253
ENSGALG00000002856	982.003	962.472	1064.42	1043.03	1335.03	1018.66	1071.3	1016.64	800.553	935.533	876.057	913.23	977.231	1060.48	996.533	952.85	1074.7	930.242	1061.47	1118.72
ENSGALG00000002861	1000.77	962.472	1053.1	1167.67	1337.45	1079.49	994.918	1065.28	971.495	1054.74	938.038	980.112	1013.14	1144.29	1026.36	1116.71	1079.02	1110.39	1083.01	1275.45
ENSGALG00000002863	1379.18	1221.91	1423.34	1313.49	1332.61	1576.9	1305.18	1327.96	1308.3	1296.34	1439.44	1468.1	1312.03	1262.23	1404.21	1273.94	1334.18	1284.43	1521.56	1674.48
ENSGALG00000002866	424.284	370.112	352.749	368.058	405.104	375.736	318.751	335.637	385.044	419.34	542.101	355.879	335.771	377.636	376.738	328.667	325.437	426.446	348.941	362.999
ENSGALG00000002868	7080.43	6380.8	8556.48	7966.75	6450.22	8306.74	7182.27	6760.42	8847.55	7682.23	8696.74	7651.81	6411.68	6421.88	8399.82	6281.61	7246.1	7998.66	12544.7	18662.5
ENSGALG00000002870	683.858	792.837	562.547	793.735	805.371	580.899	710.117	734.511	593.222	636.46	705.841	650.656	607.494	714.921	654.044	677.224	746.017	731.777	797.826	764.731
ENSGALG00000002877	745.363	739.316	638.651	559.73	504.264	579.706	603.552	613.876	588.144	677.969	646.636	744.786	654.075	601.113	559.031	670.594	454.098	655.444	537.628	574.674
ENSGALG00000002878	146.988	211.363	175.86	144.636	181.39	223.056	124.483	182.898	257.26	173.483	153.564	139.544	141.684	207.958	193.341	194.169	160.015	228.998	192.995	356.694
ENSGALG00000002880	645.287	577.846	659.219	659.682	677.188	551.079	572.431	665.438	600.838	613.045	729.894	679.556	750.148	561.798	559.031	577.772	628.168	558.756	602.247	694.473
ENSGALG00000002881	293.976	285.748	364.062	322.198	252.736	322.059	250.851	287.967	286.033	319.295	300.653	317.897	285.309	299.005	282.83	244.369	251.916	282.94	452.331	489.103
ENSGALG00000002882	219.96	216.806	224.196	252.819	243.062	188.464	203.699	285.049	170.943	240.535	249.773	213.858	220.289	219.339	211.018	134.498	220.562	211.696	326.54	317.062
ENSGALG00000002883	310.655	293.005	322.925	313.966	337.385	286.275	479.069	336.61	382.505	266.079	273.826	278.263	271.722	301.074	325.917	304.041	313.544	367.415	323.094	342.282
ENSGALG00000002888	1226.98	2064.64	1113.78	1850.87	1506.74	1445.69	1966.26	1537.12	1655.27	1484.72	1036.1	1180.76	1337.26	1714.36	1668.25	1920.85	1480.14	2059.97	1464.69	926.865
ENSGALG00000002891	1638.76	1134.83	1427.45	1442.83	1469.26	1133.17	1650.34	1581.87	1343.85	1265.47	1800.22	1477.19	1236.34	1379.15	1186.56	1184.91	1189.3	1329.21	1733.51	2248.25
ENSGALG00000002892	453.473	333.826	384.63	363.354	396.639	337.566	468.696	435.842	294.495	309.716	417.214	456.615	368.766	391.086	280.62	301.199	516.806	315.509	441.131	284.635
ENSGALG00000002893	54.2082	17.2356	40.1085	84.6651	147.53	5.96406	159.375	137.174	14.3863	47.8942	41.6289	42.9367	24.2609	38.2809	72.917	31.2565	63.7899	43.7641	49.9718	72.0594
ENSGALG00000002897	41.6987	21.7713	31.8811	38.8048	48.3706	40.5556	37.722	52.5346	20.31	42.5726	51.8049	27.2483	58.2262	42.4194	24.3057	14.2075	49.7345	31.5509	87.0199	284.635
ENSGALG00000002899	469.11	382.812	681.844	760.81	783.604	394.821	830.827	332.719	312.266	443.819	347.833	691.115	503.657	1027.38	554.611	379.814	1623.94	332.811	410.975	276.528
ENSGALG00000002900	233.512	229.506	191.287	290.448	233.388	187.271	190.496	240.297	245.413	300.137	371.885	274.134	223.201	319.697	264.048	180.909	183.801	191.341	267.952	408.037
ENSGALG00000002904	143.86	134.256	150.15	124.646	95.5319	151.487	137.685	138.146	187.021	131.975	153.564	141.196	122.275	117.947	117.109	174.279	179.477	150.63	147.331	170.24
ENSGALG00000002906	1605.4	1489.52	1553.95	1948.47	1898.55	1919.23	1829.52	1768.66	1759.35	1520.91	1600.4	1652.24	1522.62	1573.65	1791.99	1526.83	1780.71	1815.7	1450.91	1623.14
ENSGALG00000002908	14.5945	5.44282	8.22738	7.05543	2.41853	20.2778	7.5444	8.75576	20.31	13.8361	13.8763	10.7342	13.5861	15.5193	7.73363	11.366	15.1366	6.10662	3.44633	1.80149
ENSGALG00000002911	99.0343	113.392	60.6769	105.831	162.042	122.86	25.4624	97.2862	45.6975	98.9813	83.2578	91.6533	84.4281	131.397	240.847	250.052	149.203	52.9241	60.3108	244.101
ENSGALG00000002913	885.054	894.437	745.606	893.687	986.76	746.7	912.872	879.467	780.243	700.319	655.887	759.649	804.493	891.841	794.354	824.982	955.767	811.163	772.84	756.624
ENSGALG00000002919	619.225	610.503	535.808	813.726	703.792	536.765	834.599	835.689	510.289	606.66	622.584	614.325	592.937	735.614	620.9	580.613	624.925	526.187	799.549	871.019
ENSGALG00000002921	545.21	483.504	452.506	433.909	481.287	430.605	476.24	372.606	346.963	475.749	478.27	488.818	459.987	496.617	419.825	379.814	351.385	351.131	375.65	388.22
ENSGALG00000002922	2396.63	2405.73	1948.86	3795.82	3988.16	2271.11	4148.48	4735.89	2082.62	2086.06	2376.55	2306.2	2079.65	2771.74	2586.35	2452.21	2091.01	2207.54	2040.23	2070.81
ENSGALG00000002925	1342.7	1045.02	1546.75	1485.17	1395.49	1339.53	1410.8	1283.21	1294.76	1297.4	1473.66	1380.58	1175.2	1187.74	1177.72	1570.4	1372.02	1269.16	1570.67	1475.42
ENSGALG00000002929	2031.77	2119.98	2290.3	2250.68	2142.82	2757.78	2386.86	2619.92	2602.22	2067.96	2205.41	2217.02	2183.48	2119.93	2433.88	2176.59	2880.28	2540.35	2127.25	2564.42
ENSGALG00000002931	1.04247	0	4.11369	9.40723	7.25559	2.38562	1.8861	3.89145	5.92375	0	44.4042	2.47712	0.970437	0	0	0	4.32474	1.01777	0.861583	1.80149
ENSGALG00000002932	4445.08	3553.25	3730.09	4450.8	3930.11	3516.41	4240.9	3840.86	2862.02	4019.92	5287.8	4435.69	4003.05	3872.58	3459.14	3129.44	4086.88	3093	5192.76	6191.71
ENSGALG00000002937	1539.72	1291.76	1901.55	1739.16	1888.87	1690.21	1830.46	1756.02	1338.77	1428.31	1751.19	1738.94	1643.92	1530.2	1529.05	1536.3	1775.31	1512.41	1866.19	1744.74
ENSGALG00000002942	942.39	938.886	1186.8	1106.53	916.623	997.19	1606.01	1350.33	1075.58	1073.89	1070.33	1255.07	1059.72	993.234	868.376	949.061	889.815	1054.41	1291.51	852.103
ENSGALG00000002943	3299.41	3379.99	2548.43	3431.29	3834.58	2504.9	3926.86	3230.88	2337.34	2824.69	2770.64	3031.99	3235.44	3531.15	2759.8	3275.3	3439.25	2850.77	3260.23	2862.56
ENSGALG00000002944	47.9535	40.8211	50.3927	41.1566	30.2316	14.3137	26.4054	27.2401	23.695	38.3153	37.9286	33.8539	61.1376	14.4847	30.9345	17.9962	32.4355	13.231	37.9097	14.4119
ENSGALG00000002945	177.219	224.97	174.832	223.422	166.879	214.706	166.92	180.952	220.871	223.506	204.444	232.849	210.585	192.439	182.293	213.113	181.639	211.696	148.192	133.31
ENSGALG00000002952	42.7411	53.5211	44.2222	32.9253	55.6262	45.3268	34.8929	47.6702	46.5438	62.7946	47.1794	56.9737	27.1722	49.6617	60.7642	59.6715	56.2216	39.693	24.1243	81.0669
ENSGALG00000002954	310.655	286.655	192.315	271.634	258.783	341.144	356.473	173.169	343.578	197.963	254.399	236.977	192.147	227.616	266.258	301.199	262.728	314.491	205.057	485.501
ENSGALG00000002955	219.96	306.612	190.258	139.933	125.764	231.405	94.305	197.491	315.651	173.483	293.253	291.474	199.91	154.158	215.437	201.747	232.455	140.452	114.591	80.1661
ENSGALG00000002957	5.21233	12.6999	11.3127	10.5831	12.0927	11.9281	15.0888	5.83717	13.54	7.45021	12.0261	11.5599	4.85219	8.27695	14.3624	14.2075	16.2178	16.2843	6.03108	2.70223
ENSGALG00000002958	255.404	376.462	319.839	278.689	367.617	325.638	239.535	641.116	324.114	470.427	192.418	506.983	422.14	538.002	362.376	550.304	310.3	274.798	323.094	292.741
ENSGALG00000002959	272.084	250.37	315.726	365.706	313.2	320.866	299.89	245.161	203.946	282.043	319.155	324.502	283.368	249.343	261.838	232.056	300.569	259.531	293.8	381.915
ENSGALG00000002960	1.04247	0.907137	8.22738	3.52771	3.6278	1.19281	12.2597	12.6472	3.385	4.25726	8.32578	1.65141	4.85219	7.24233	2.20961	3.78867	0	3.05331	0.861583	3.60297
ENSGALG00000002963	207.451	185.963	182.031	96.4242	105.206	151.487	144.287	165.387	236.104	193.705	276.601	170.921	187.294	120.016	192.236	157.23	180.558	183.199	111.144	233.292
ENSGALG00000002964	260.617	251.277	243.736	275.162	311.99	324.445	222.56	226.677	340.193	258.629	199.819	275.786	285.309	255.551	346.908	265.207	373.009	285.993	304.139	241.399
ENSGALG00000002967	331.504	335.641	353.777	261.051	292.642	354.265	271.598	315.207	349.501	287.365	336.732	345.145	288.22	289.693	297.192	370.342	286.514	246.3	228.32	267.521
ENSGALG00000002968	353.396	321.126	294.129	512.694	446.219	460.425	373.448	555.504	310.574	319.295	304.354	387.256	316.363	452.128	412.092	361.818	290.839	446.801	350.664	428.754
ENSGALG00000002969	456.6	406.397	317.783	490.352	463.149	357.843	545.083	446.544	451.898	378.896	357.084	429.367	342.564	493.513	443.026	430.961	491.939	480.388	395.467	410.739
ENSGALG00000002971	1450.07	1797.04	1327.69	1775.62	1890.08	1734.35	1823.86	1837.74	1939.61	1492.17	1586.52	1482.97	1378.99	1521.92	1841.71	1717.21	1821.8	1753.62	1389.73	1202.49
ENSGALG00000002973	732.854	625.924	652.02	740.82	763.046	758.628	745.953	779.263	733.699	713.091	742.845	707.629	716.183	642.498	730.275	663.017	876.841	743.99	618.617	811.57
ENSGALG00000002974	97.9918	39.0069	109.013	164.627	149.949	52.4837	69.7857	103.123	26.2338	57.473	332.106	127.984	131.009	77.5964	80.6507	21.7848	197.857	37.6575	852.968	716.991
ENSGALG00000002980	69.8452	32.6569	22.6253	30.5735	44.7428	66.7974	38.6651	38.9145	55.0063	98.9813	19.4268	22.294	45.6106	27.9347	36.4585	121.237	34.5979	31.5509	11.2006	22.5186
ENSGALG00000002981	145.945	177.799	151.178	137.581	180.18	225.441	104.679	150.794	272.493	183.062	148.939	193.215	125.186	152.089	199.969	168.596	151.366	251.389	149.916	155.829
ENSGALG00000002982	16.6795	29.9355	14.3979	17.6386	8.46486	16.6994	3.7722	7.7829	11.8475	18.0934	13.8763	7.43135	17.4679	27.9347	12.1528	16.1018	6.48711	18.3199	18.9548	11.7097
ENSGALG00000002984	232.47	182.334	209.798	266.93	291.433	196.814	232.933	197.491	174.328	236.278	222.946	241.106	236.787	254.516	220.961	210.271	223.805	181.163	276.568	192.759
ENSGALG00000002985	192.856	180.52	230.367	179.913	226.133	270.768	198.041	187.762	191.253	168.162	249.773	232.023	210.585	189.335	241.952	192.275	234.617	169.968	277.43	245.903
ENSGALG00000002987	2325.74	1257.29	2154.55	2403.55	1819.94	1355.03	2355.74	2292.06	638.919	1647.56	2804.86	3108.78	2186.4	1221.88	1213.07	349.505	2667.28	920.064	4519.87	3705.66
ENSGALG00000002988	35.4439	9.07137	9.2558	71.7302	24.1853	94.2321	17.918	27.2401	26.2338	10.6432	781.698	12.3856	31.054	60.0079	39.7729	37.8867	6.48711	14.2488	32.7402	10297.3
ENSGALG00000002990	3155.55	2314.11	2876.5	2860.98	2726.89	2077.88	3006.44	2921.51	1870.21	3014.14	4728.12	3466.31	2706.55	2442.73	2288.05	1949.27	2611.06	2385.65	3673.79	4476.69
ENSGALG00000002992	1916.05	1864.17	2569	2711.64	1559.95	2156.6	1509.82	1583.82	1954.84	2007.3	1775.24	1889.21	2118.47	2245.12	2397.42	2374.55	2034.79	2107.8	2045.4	2055.5
ENSGALG00000002993	15.637	25.3998	26.739	45.8603	4.83706	7.15687	2.82915	8.75576	22.8488	18.0934	38.8537	9.08276	26.2018	40.3501	7.73363	43.5697	28.1108	16.2843	31.017	45.0372
ENSGALG00000003003	4.16987	7.25709	18.5116	2.35181	1.20927	4.77125	0.94305	13.6201	7.61625	11.7075	2.77526	4.95423	1.94087	12.4154	4.41921	9.47167	6.48711	13.231	3.44633	1.80149
ENSGALG00000003005	1.04247	0.907137	1.02842	0	1.20927	1.19281	0	0.972862	8.4625	1.06432	0	0	0	2.06924	0	0.947167	1.08118	0	0.861583	0
ENSGALG00000003010	346.099	314.776	319.839	291.624	279.34	331.602	398.91	312.289	367.273	302.265	276.601	347.622	302.776	335.216	306.031	335.297	322.193	266.656	351.526	326.97
ENSGALG00000003011	1265.55	1422.39	1317.41	779.625	846.486	981.684	1016.61	836.662	1011.27	1403.83	1471.81	1203.05	1315.91	1133.94	791.039	1132.81	1033.61	1211.15	953.773	980.008
ENSGALG00000003013	167.837	246.741	509.069	243.412	81.0208	157.451	297.061	192.627	275.878	565.151	432.016	356.705	591.967	217.27	344.699	175.226	309.219	269.709	226.596	232.392
ENSGALG00000003014	3.1274	2.72141	1.02842	1.1759	1.20927	0	6.60135	0.972862	10.155	6.38589	7.4007	1.65141	4.85219	2.06924	1.1048	5.683	1.08118	1.01777	0	3.60297
ENSGALG00000003015	1427.14	1272.71	1076.76	1173.55	977.086	1211.9	952.481	1314.34	1651.88	1226.09	1486.61	1487.92	1392.58	1179.47	1257.27	967.057	1462.84	805.056	2302.15	2171.69
ENSGALG00000003016	9.3822	5.44282	7.19896	12.9349	4.83706	3.57843	1.8861	2.91859	7.61625	6.38589	0	1.65141	1.94087	9.31157	15.4673	12.3132	4.32474	7.12439	13.7853	64.8535
ENSGALG00000003021	13.5521	21.7713	17.4832	23.5181	14.5112	22.6634	10.3736	19.4572	24.5413	38.3153	22.2021	17.3398	13.5861	8.27695	23.2009	14.2075	16.2178	23.4087	26.7091	21.6178
ENSGALG00000003022	74.0151	70.7567	66.8475	52.9157	48.3706	46.5197	51.8678	39.8874	49.0825	87.2738	77.7073	69.3593	113.541	77.5964	26.5153	26.5207	46.4909	41.7286	77.5425	109.891
ENSGALG00000003024	543.125	413.654	497.757	558.555	539.332	413.906	513.962	466.974	369.811	478.942	495.847	502.029	464.84	509.032	385.576	411.07	445.448	419.321	522.981	556.659
ENSGALG00000003025	69.8452	108.856	109.013	61.147	29.0224	200.392	88.6467	105.069	143.863	84.0809	56.4303	74.3135	49.4923	82.7695	103.852	134.498	108.118	152.666	14.6469	2.70223
ENSGALG00000003026	215.791	310.241	281.788	177.562	331.339	430.605	224.446	199.437	356.271	289.494	210.92	176.701	266.87	252.447	320.393	421.489	790.346	342.989	196.441	230.59
ENSGALG00000003029	454.515	409.119	500.842	502.111	489.752	337.566	366.846	580.799	316.498	515.128	534.7	570.562	601.671	553.521	449.655	408.229	416.256	482.423	734.931	500.813
ENSGALG00000003031	289.806	271.234	246.821	243.412	282.968	234.984	273.485	322.017	225.949	214.992	329.331	236.152	231.935	210.028	239.742	212.165	218.399	272.762	325.679	374.709
ENSGALG00000003033	51.0808	55.3353	33.938	83.4892	94.3227	60.8334	101.849	94.3676	67.7	48.9585	52.73	50.368	48.5219	57.9386	57.4498	84.2978	58.384	52.9241	24.1243	45.9379
ENSGALG00000003034	6.2548	0.907137	2.05685	4.70362	6.04633	5.96406	1.8861	0.972862	4.23125	0	13.8763	0	0.970437	2.06924	1.1048	3.78867	1.08118	0	4.30792	0
ENSGALG00000003035	22.9343	51.7068	26.739	31.7494	20.5575	29.8203	31.1207	46.6974	35.5425	37.251	43.4791	42.9367	44.6401	23.7962	45.297	15.1547	38.9226	45.7997	54.2798	52.2431
ENSGALG00000003039	397.18	184.149	146.036	311.615	232.179	147.909	219.731	274.347	143.016	190.512	1244.24	219.638	186.324	206.924	207.703	181.856	250.835	100.759	511.781	180.149
ENSGALG00000003042	910.073	802.816	848.449	950.131	1021.83	907.73	1031.7	1031.23	755.702	729.056	859.406	942.13	804.493	871.149	889.367	755.839	960.092	974.006	934.818	1057.47
ENSGALG00000003045	138.648	149.678	127.524	115.239	122.136	175.343	145.23	89.5033	81.24	158.583	138.763	131.287	118.393	156.227	67.393	107.03	111.362	134.346	137.853	126.104
ENSGALG00000003046	1046.64	889.901	1155.95	995.991	962.575	861.21	1053.39	990.374	788.705	1055.8	1153.58	1171.68	1360.55	1065.66	895.996	1019.15	942.793	857.98	1296.68	1425.88
ENSGALG00000003047	303.358	351.062	356.863	357.475	341.013	397.206	282.915	289.913	408.739	368.253	241.448	339.365	323.156	391.086	402.149	493.474	416.256	331.793	285.184	312.558
ENSGALG00000003052	606.715	568.775	655.105	611.47	643.329	549.886	833.656	808.449	474.746	494.906	621.658	705.978	613.316	614.563	507.105	596.715	591.408	563.845	740.1	612.505
ENSGALG00000003053	5118.51	3727.42	5083.49	4193.27	4395.68	2791.18	5076.44	3913.82	1775.43	6017.64	4626.36	5932.69	5604.28	4191.24	2778.58	3289.51	4443.67	2518.98	4684.43	2208.62
ENSGALG00000003058	2.08493	4.53568	3.08527	17.6386	0	8.34968	5.6583	6.81004	9.30875	4.25726	2.77526	1.65141	1.94087	8.27695	7.73363	4.73583	7.56829	5.08885	1.72317	10.8089
ENSGALG00000003059	802.699	682.167	508.041	653.803	754.581	756.243	1526.8	844.444	862.329	616.238	1089.75	853.779	580.322	630.083	547.983	781.413	1053.07	587.254	579.846	931.368
ENSGALG00000003063	116.756	193.22	152.207	137.581	136.647	134.788	140.514	168.305	186.175	205.413	95.284	204.775	177.59	178.989	175.664	140.181	150.285	145.541	219.704	255.811
ENSGALG00000003065	118.841	125.185	120.325	71.7302	90.6949	90.6537	141.458	86.5847	110.859	114.946	154.49	129.636	119.364	117.947	144.729	127.868	101.631	66.1551	119.76	116.196
ENSGALG00000003067	769.34	710.288	681.844	733.764	753.372	570.164	736.522	638.198	528.06	673.711	784.474	830.66	776.35	862.872	601.013	666.805	653.036	627.964	806.442	873.721
ENSGALG00000003068	567.102	576.032	489.529	562.082	622.771	621.455	611.096	627.496	588.144	585.373	604.082	547.443	558.002	556.625	589.965	592.926	580.596	565.88	422.176	474.692
ENSGALG00000003071	100.077	113.392	168.661	136.405	106.415	102.582	107.508	121.608	78.7013	117.075	106.385	104.039	115.482	110.704	101.642	129.762	112.443	100.759	75.8193	82.8684
ENSGALG00000003072	828.761	808.259	662.304	854.882	842.858	789.641	937.392	903.789	759.087	724.799	735.444	795.98	783.143	841.145	855.118	788.043	741.693	764.346	815.919	1174.57
ENSGALG00000003073	63.5904	77.1066	100.785	108.183	79.8115	145.523	47.1525	72.9647	117.629	78.7593	263.65	87.5248	57.2558	78.631	62.9738	70.0903	88.6571	105.848	114.591	107.188
ENSGALG00000003074	68.8028	45.3568	52.4496	76.4338	54.4169	65.6046	49.9817	42.8059	64.315	45.7655	53.655	47.0652	63.0784	57.9386	51.9258	62.513	78.9265	46.8174	24.9859	52.2431
ENSGALG00000003076	14.5945	39.914	17.4832	10.5831	8.46486	8.34968	7.5444	21.403	19.4638	6.38589	5.55052	4.12853	2.91131	13.45	15.4673	17.049	3.24355	27.4798	16.3701	12.6104
ENSGALG00000003078	397.18	493.482	357.891	328.077	382.128	360.229	348.929	441.679	558.525	296.944	345.983	338.539	397.879	404.536	346.908	494.421	384.902	477.334	397.19	354.893
ENSGALG00000003079	512.893	489.854	531.695	442.14	515.147	357.843	532.823	427.087	352.04	476.813	625.359	598.636	532.77	499.721	366.795	402.546	430.311	397.948	641.018	509.821
ENSGALG00000003081	495.172	424.54	424.739	448.02	475.241	555.85	536.595	583.717	635.534	437.433	612.408	483.863	392.057	461.44	434.188	406.335	508.157	500.743	462.67	601.696
ENSGALG00000003082	192.856	224.063	181.002	208.135	218.877	229.02	238.592	239.324	173.481	191.577	231.272	224.592	183.413	202.785	163.511	191.328	229.211	242.229	283.461	190.057
ENSGALG00000003084	741.194	643.16	934.836	723.181	627.609	777.713	599.78	583.717	643.15	856.774	799.275	774.512	891.832	749.064	744.638	689.537	724.394	703.279	747.854	787.249
ENSGALG00000003085	125.096	148.77	129.581	101.128	94.3227	153.873	83.9315	90.4762	123.553	102.174	146.164	118.902	158.181	172.781	139.205	174.279	109.2	131.292	99.9437	130.608
ENSGALG00000003086	791.232	714.824	640.707	800.791	767.883	881.488	666.736	707.271	765.857	672.647	845.53	650.656	705.508	704.575	859.537	743.526	816.294	902.762	742.685	769.235
ENSGALG00000003091	255.404	280.305	350.692	239.884	263.62	277.925	268.769	194.572	301.265	326.745	252.549	249.363	332.86	249.343	298.297	284.15	308.138	259.531	342.91	398.128
ENSGALG00000003092	887.139	685.795	754.862	884.28	800.533	858.824	841.201	855.146	799.707	791.85	735.444	819.925	788.966	801.829	804.297	745.42	1106.05	740.937	1040.79	931.368
ENSGALG00000003096	168.88	197.756	123.411	117.59	73.7652	107.353	121.653	109.933	95.6263	196.898	119.336	108.167	142.654	125.189	149.148	160.071	109.2	102.795	97.3589	89.1736
ENSGALG00000003099	239.767	182.334	390.801	392.752	337.385	213.513	240.478	212.084	126.091	277.786	158.19	211.381	310.54	256.585	378.948	203.641	206.506	205.59	136.992	148.623
ENSGALG00000003101	818.336	760.18	865.932	769.041	879.136	796.798	854.403	770.507	681.232	828.037	875.132	894.239	828.754	922.88	819.764	757.733	821.7	798.95	983.067	1062.88
ENSGALG00000003103	686.985	853.616	670.532	731.412	799.324	780.099	1007.18	935.893	1148.36	802.494	783.549	739.832	681.247	835.972	1012	842.031	984.959	1046.27	954.634	1185.38
ENSGALG00000003106	86.5247	50.7997	30.8527	225.774	178.971	41.7484	71.6718	184.844	23.695	63.8589	23.1272	59.4508	98.0142	78.631	99.4323	25.5735	176.233	25.4443	18.9548	17.1141
ENSGALG00000003107	1523.04	1275.43	1263.93	1696.83	1769.15	1100.97	1645.62	1466.1	931.722	1230.35	1456.09	1377.28	1483.8	1576.76	1248.43	1284.36	1546.09	1123.62	972.728	1072.78
ENSGALG00000003108	723.472	771.066	639.679	845.475	822.3	740.736	917.588	785.1	728.622	675.84	694.74	734.878	688.04	854.595	725.856	784.254	838.999	749.079	790.072	759.326
ENSGALG00000003111	281.466	283.934	332.181	196.376	194.692	316.095	210.3	216.948	323.268	275.658	221.096	260.097	319.274	255.551	239.742	332.456	232.455	378.611	316.201	291.841
ENSGALG00000003113	442.006	505.275	421.653	429.205	413.569	406.749	423.429	437.788	425.664	484.263	408.888	492.946	382.352	516.275	431.978	499.157	340.573	390.824	437.684	381.014
ENSGALG00000003114	7.29726	0.907137	6.17054	1.1759	0	2.38562	3.7722	0	0.84625	2.12863	10.176	12.3856	5.82262	7.24233	4.41921	0	4.32474	1.01777	1.72317	1.80149
ENSGALG00000003118	565.017	859.966	531.695	488	512.728	709.723	285.744	532.156	813.247	781.207	716.017	672.124	672.513	682.848	986.59	1017.26	440.042	526.187	202.472	575.575
ENSGALG00000003120	2427.9	3353.68	2383.88	2759.85	3465.75	3030.93	3467.59	3722.17	2707.16	3045.01	2609.67	2413.54	2585.25	3308.71	3287.9	3541.46	3357.08	2363.26	2731.22	2467.14
ENSGALG00000003122	124.053	118.835	148.093	123.47	113.671	118.088	88.6467	102.151	110.859	142.618	158.19	156.058	122.275	133.466	132.576	112.713	128.661	91.5993	151.639	170.24
ENSGALG00000003123	207.451	205.92	195.4	238.709	205.575	240.948	155.603	190.681	192.945	218.185	180.392	218.812	200.881	241.066	187.817	172.384	174.071	161.825	157.67	181.049
ENSGALG00000003124	74.0151	93.4351	110.041	76.4338	122.136	75.1471	58.4691	90.4762	51.6213	120.268	107.31	134.59	93.162	111.739	98.3275	103.241	89.7383	113.99	105.113	75.6624
ENSGALG00000003126	143.86	61.6853	50.3927	326.901	278.131	58.4478	128.255	92.4219	1.6925	22.3506	30.5279	70.185	72.7828	95.1849	97.2227	6.63017	271.377	16.2843	25.8475	4.50372
ENSGALG00000003128	462.855	378.276	469.989	696.135	695.327	555.85	532.823	670.302	434.973	497.035	571.704	591.205	577.41	552.486	597.699	386.444	633.574	554.685	645.326	525.133
ENSGALG00000003129	336.717	298.448	269.447	362.179	360.361	339.951	349.872	330.773	340.193	320.359	271.976	293.125	310.54	365.22	260.734	331.508	395.714	401.002	286.046	305.352
ENSGALG00000003130	375.288	475.34	433.994	525.629	379.709	416.291	337.612	428.059	429.049	417.211	398.712	553.223	469.692	471.786	436.397	458.429	432.474	422.375	486.795	438.662
ENSGALG00000003131	177.219	226.784	174.832	175.21	149.949	164.608	162.205	261.7	224.256	156.454	155.415	151.93	187.294	159.331	193.341	224.479	193.532	260.549	171.455	127.906
ENSGALG00000003134	61.5055	39.0069	57.5917	52.9157	48.3706	40.5556	34.8929	42.8059	60.93	34.0581	46.2543	42.111	76.6646	37.2463	60.7642	77.6677	25.9484	41.7286	64.6188	34.2282
ENSGALG00000003135	2866.78	2351.3	2341.72	3771.12	3705.19	2881.83	3500.6	3026.57	1843.98	1905.12	1964.88	2631.52	2179.6	2729.32	2513.43	2232.47	2643.5	2480.31	2060.91	2137.46
ENSGALG00000003136	163.667	332.919	233.452	216.366	187.436	232.598	307.434	247.107	299.573	235.214	188.718	172.572	189.235	280.382	260.734	389.286	277.864	359.273	192.995	138.714
ENSGALG00000003137	44.8261	60.7782	39.0801	29.3976	77.393	23.8562	21.6902	32.1045	60.0838	43.6369	184.092	27.2483	32.9949	62.0771	33.1441	38.8338	34.5979	32.5687	297.246	635.024
ENSGALG00000003138	5.21233	23.5856	8.22738	1.1759	3.6278	19.085	2.82915	4.86431	22.0025	9.57884	26.8275	8.25705	11.6452	12.4154	2.20961	16.1018	5.40592	3.05331	15.5085	6.3052
ENSGALG00000003143	910.073	877.201	977.002	1025.39	934.762	1069.95	998.69	990.374	917.335	906.796	944.514	861.211	890.862	917.707	935.769	874.235	1055.24	1046.27	913.278	1027.75
ENSGALG00000003144	725.557	1277.25	884.444	767.865	703.792	963.792	1440.04	984.537	1558.79	772.693	672.538	748.089	1020.9	899.083	687.188	827.824	575.19	1281.37	1582.73	968.299
ENSGALG00000003146	376.33	381.905	345.55	342.188	324.083	248.105	265.94	275.32	374.043	345.902	296.953	350.925	300.836	369.359	257.419	298.358	317.868	337.9	230.904	229.689
ENSGALG00000003147	2578.02	2321.36	2347.89	3104.39	3331.53	2402.32	3716.56	3370.97	2658.92	2293.6	3110.14	2467.21	2541.58	2651.73	2655.95	2349.92	3190.58	3167.3	4561.22	5180.17
ENSGALG00000003148	336.717	324.755	245.793	242.236	142.693	143.137	190.496	170.251	234.411	219.249	161.89	194.041	195.058	244.17	136.996	282.256	211.912	258.514	242.967	206.27
ENSGALG00000003149	1760.73	1944.9	1614.62	1585.12	1760.69	1715.26	2173.73	2287.2	1796.59	1833.81	1488.46	1600.22	1708.94	1594.35	1748.9	1891.49	1597.99	2151.57	1267.39	884.53
ENSGALG00000003153	2205.86	1877.77	2539.18	2290.66	2037.61	2021.82	2324.62	2030.36	1483.48	2157.37	2498.66	2406.11	2166.02	2384.8	1829.55	1758.89	2260.76	1969.39	2482.22	2187.9
ENSGALG00000003154	667.178	423.633	623.224	618.526	596.168	577.321	711.06	825.96	727.775	684.355	703.066	612.673	613.316	589.733	612.061	469.795	797.914	674.782	684.959	509.821
ENSGALG00000003155	179.304	151.492	168.661	204.607	140.275	144.33	159.375	165.387	171.789	195.834	157.265	176.701	197.969	171.747	197.76	192.275	145.96	218.821	217.981	309.856
ENSGALG00000003158	320.037	393.697	351.721	315.142	309.572	323.252	342.327	330.773	301.265	303.33	266.425	326.154	390.116	474.89	304.926	399.704	258.403	346.042	385.128	412.54
ENSGALG00000003160	102.162	107.949	83.3022	121.118	119.717	67.9903	55.64	94.3676	60.93	48.9585	44.4042	90.8276	73.7532	110.704	117.109	107.977	89.7383	82.4394	96.4973	63.9528
ENSGALG00000003161	135.521	146.049	113.127	169.33	136.647	108.546	138.628	135.228	129.476	119.203	92.5087	148.627	111.6	154.158	135.891	117.449	126.499	142.488	148.192	101.784
ENSGALG00000003162	509.766	438.147	499.813	542.092	498.217	479.51	360.245	423.195	431.588	449.141	433.866	455.789	458.046	438.678	471.751	400.652	500.588	485.476	396.328	480.096
ENSGALG00000003163	6.2548	9.07137	10.2842	4.70362	15.7204	7.15687	5.6583	10.7015	13.54	8.51452	7.4007	10.7342	11.6452	6.20771	7.73363	17.9962	3.24355	5.08885	0	1.80149
ENSGALG00000003164	11.4671	10.8856	4.11369	11.759	6.04633	1.19281	9.4305	6.81004	5.0775	11.7075	4.62543	4.95423	3.88175	3.10386	7.73363	11.366	11.893	11.1955	17.2317	2.70223
ENSGALG00000003165	730.769	760.18	742.521	801.967	816.254	978.105	782.732	779.263	1069.66	819.523	669.763	763.777	779.261	851.491	810.926	935.801	896.302	1000.47	848.66	1065.58
ENSGALG00000003168	129.266	117.021	165.576	104.655	107.625	147.909	162.205	128.418	186.175	136.232	114.711	146.976	109.659	93.1157	163.511	109.871	115.687	157.754	142.161	188.255
ENSGALG00000003169	1561.61	1091.29	1344.15	1999.04	1858.64	1420.64	1620.16	1451.51	1115.36	1199.48	1504.19	1395.44	1298.45	1561.24	1210.86	1300.46	1505.01	1253.89	1073.53	1330.4
ENSGALG00000003172	256.447	233.134	340.408	286.921	249.109	230.213	177.293	302.56	305.496	318.23	251.624	234.5	338.683	214.166	258.524	251.946	209.75	222.892	218.842	171.141
ENSGALG00000003174	0	3.62855	1.02842	1.1759	0	0	0.94305	2.91859	6.77	3.19295	6.47561	3.30282	0	0	1.1048	1.89433	4.32474	5.08885	0	2.70223
ENSGALG00000003175	167.837	221.341	232.424	250.468	351.896	391.242	226.332	238.351	364.734	199.027	187.793	168.444	213.496	407.64	564.555	530.413	229.211	326.704	211.088	249.506
ENSGALG00000003176	202.238	253.091	323.953	293.976	205.575	349.494	233.876	243.216	395.199	241.6	149.864	195.692	316.363	313.489	519.258	536.096	583.84	379.628	389.436	341.382
ENSGALG00000003181	94.8644	91.6208	98.7286	122.294	134.228	113.317	118.824	143.984	154.864	88.3381	136.913	128.81	137.802	113.808	125.948	160.071	74.6017	153.683	158.531	220.682
ENSGALG00000003183	513.936	446.311	465.876	526.805	561.099	541.536	742.18	622.632	554.294	438.498	404.263	520.194	435.726	422.124	481.694	403.493	500.588	578.094	424.761	507.118
ENSGALG00000003185	948.644	1007.83	981.115	750.227	712.257	951.864	758.212	817.204	980.804	931.276	669.763	767.906	987.905	950.814	890.472	1002.1	714.663	1018.79	904.663	926.865
ENSGALG00000003189	1511.58	1437.81	1373.97	1456.95	1764.32	1412.29	1473.04	1249.16	1123.82	1469.82	1741.94	1543.24	1458.57	1505.37	1374.38	1401.81	1525.55	1378.06	1807.6	2477.94
ENSGALG00000003193	74.0151	18.1427	56.5633	97.6001	185.018	75.1471	63.1844	68.1004	51.6213	48.9585	326.556	113.947	108.689	61.0425	60.7642	33.1508	102.713	25.4443	905.524	843.096
ENSGALG00000003194	792.274	699.402	751.777	754.931	905.74	1078.3	807.251	972.862	770.934	697.126	932.488	757.998	736.562	707.679	761.21	750.156	950.361	809.127	753.885	877.324
ENSGALG00000003195	149.073	175.985	128.553	145.812	113.671	138.366	95.2481	164.414	264.03	126.653	108.235	113.122	148.477	152.089	173.454	152.494	130.823	214.75	152.5	164.836
ENSGALG00000003196	126.138	172.356	105.928	119.942	44.7428	141.945	65.0705	53.5074	79.5475	143.683	88.8084	93.3047	142.654	108.635	103.852	107.977	95.1443	98.7237	135.269	98.181
ENSGALG00000003197	7884.17	7198.13	9168.39	7682.18	6306.32	8987.84	7238.85	6303.17	9199.59	7806.75	9039.02	8102.65	7412.2	6677.43	9062.7	7099.96	7806.15	7798.16	9741.06	14075
ENSGALG00000003199	882.969	835.473	837.136	904.27	800.533	964.985	955.31	861.956	865.714	798.236	1093.45	906.624	829.724	906.326	1004.27	862.869	819.538	914.976	1023.56	1017.84
ENSGALG00000003201	330.462	303.891	340.408	242.236	287.805	261.226	229.161	234.46	371.504	348.031	314.53	299.731	267.841	249.343	318.183	319.195	240.023	326.704	229.181	322.466
ENSGALG00000003203	4.16987	1.81427	0	1.1759	0	4.77125	1.8861	1.94572	1.6925	0	22.2021	0.825705	3.88175	0	2.20961	0	2.16237	4.07108	3.44633	0
ENSGALG00000003204	513.936	544.282	659.219	506.815	430.498	530.801	310.263	431.951	547.524	482.135	691.965	550.745	593.908	531.794	597.699	489.685	554.648	596.413	618.617	699.877
ENSGALG00000003205	2241.3	1842.39	2554.6	2388.26	2347.18	2184.04	2127.52	2078.03	2041.16	2211.65	2961.2	2297.94	2163.11	2261.68	2135.59	1973.9	1857.48	2361.23	3409.29	5924.19
ENSGALG00000003206	105.289	100.692	106.956	138.757	122.136	91.8465	139.571	134.255	73.6238	129.846	102.685	144.498	147.506	112.773	109.376	137.339	109.2	91.5993	181.794	114.394
ENSGALG00000003208	799.572	760.18	718.868	994.815	854.95	759.821	903.442	856.119	641.458	858.902	862.181	925.616	833.606	871.149	741.323	822.141	844.405	889.531	1119.2	1298.87
ENSGALG00000003211	951.772	908.951	799.084	1020.68	934.762	882.681	1118.46	935.893	769.242	867.417	977.817	923.139	873.394	958.057	781.096	830.665	948.199	954.669	1045.1	884.53
ENSGALG00000003212	5.21233	0.907137	8.22738	9.40723	4.83706	7.15687	6.60135	5.83717	5.92375	4.25726	5.55052	4.95423	0	1.03462	4.41921	5.683	2.16237	6.10662	2.58475	36.0297
ENSGALG00000003213	52.1233	55.3353	54.5064	19.9904	55.6262	89.4609	62.2413	72.9647	23.695	54.2801	106.385	72.6621	75.6941	58.9733	36.4585	30.3093	54.0592	30.5331	118.899	83.7691
ENSGALG00000003217	561.889	459.918	465.876	323.374	389.383	396.013	345.156	407.629	336.808	515.128	387.611	533.406	542.475	437.644	519.258	478.319	423.824	393.877	349.803	48.6401
ENSGALG00000003219	722.429	740.223	786.743	740.82	811.417	901.766	983.601	817.204	682.924	837.616	753.021	836.44	749.178	751.133	878.319	812.669	765.479	866.123	999.437	929.567
ENSGALG00000003220	1876.44	1938.55	1517.95	2140.15	2142.82	1511.29	3055.48	2095.55	1367.54	1430.44	1593	1833.07	1891.38	2096.14	1756.64	1999.47	2272.65	1782.12	2104.85	2064.5
ENSGALG00000003221	396.137	357.412	618.082	410.391	406.313	540.344	397.024	385.253	483.209	482.135	437.566	423.587	503.657	533.863	622.004	526.625	454.098	513.974	645.326	689.969
ENSGALG00000003224	11.4671	2.72141	0	1.1759	0	0	0	2.91859	1.6925	7.45021	2.77526	2.47712	0	0	3.31441	4.73583	1.08118	4.07108	0	0.900743
ENSGALG00000003226	26.0617	72.5709	40.1085	39.9807	65.3003	82.304	53.7539	45.7245	77.0088	27.6722	66.6063	51.1937	72.7828	44.4886	66.2882	48.3055	52.978	110.937	31.017	31.526
ENSGALG00000003227	236.64	279.398	205.685	171.682	258.783	181.307	199.927	308.397	224.256	258.629	259.949	237.803	264.929	178.989	276.201	222.584	295.163	262.585	242.105	314.359
ENSGALG00000003228	646.329	748.388	869.017	671.441	655.422	752.664	456.436	552.586	616.917	756.728	741.92	655.61	692.892	632.152	683.873	653.545	600.057	677.835	619.478	970.1
ENSGALG00000003233	568.144	583.289	530.666	595.008	685.653	486.667	614.869	512.698	489.979	545.994	546.726	541.663	524.036	540.071	535.83	566.406	490.858	553.667	535.043	608.002
ENSGALG00000003235	394.052	320.219	401.085	365.706	350.687	394.821	397.967	407.629	349.501	345.902	420.915	360.833	424.081	403.501	288.354	330.561	438.961	326.704	456.639	499.012
ENSGALG00000003238	700.537	705.752	610.883	733.764	793.278	598.791	847.802	664.465	478.978	499.164	646.636	691.941	688.04	762.514	654.044	748.262	762.235	688.013	693.575	635.024
ENSGALG00000003241	126.138	121.556	105.928	164.627	186.227	135.981	135.799	132.309	194.638	139.425	111.936	132.113	145.566	100.358	159.092	70.0903	101.631	132.31	105.113	130.608
ENSGALG00000003242	6.2548	9.9785	13.3695	12.9349	21.7668	22.6634	13.2027	28.213	31.3113	18.0934	15.7265	9.08276	10.6748	9.31157	6.62882	12.3132	19.4613	11.1955	7.75425	7.20594
ENSGALG00000003243	1402.12	1470.47	1167.26	893.687	1380.98	1493.4	1745.59	1668.46	1318.46	1399.57	1550.45	1310.39	1160.64	1129.8	2370.91	1853.61	1309.31	1838.09	1292.38	1465.51
ENSGALG00000003245	302.315	183.242	218.026	225.774	214.04	193.235	244.25	214.03	170.943	260.757	247.923	284.868	256.195	229.685	190.026	218.796	205.425	224.927	240.382	240.498
ENSGALG00000003246	543.125	573.31	469.989	330.429	428.08	435.376	470.582	483.513	373.196	416.147	556.902	549.92	498.805	466.613	452.97	498.21	461.666	464.103	448.023	366.602
ENSGALG00000003247	971.579	959.751	954.376	1070.07	1113.73	1204.74	743.123	1267.64	1000.27	869.545	1249.79	952.864	1007.31	1016	786.62	831.612	1089.83	874.265	1286.34	1224.11
ENSGALG00000003248	596.291	338.362	616.025	525.629	588.912	543.922	609.21	589.555	566.142	527.9	930.638	647.353	576.44	457.301	531.411	386.444	505.994	336.882	1303.58	1416.87
ENSGALG00000003249	232.47	202.291	188.201	272.81	251.527	183.693	247.079	212.084	159.095	191.577	209.07	184.132	227.082	278.312	178.978	186.592	196.776	218.821	261.06	283.734
ENSGALG00000003250	295.018	234.948	377.431	335.133	301.107	359.036	275.371	399.846	306.343	303.33	316.38	319.548	318.303	333.147	425.349	284.15	445.448	408.126	585.015	400.831
ENSGALG00000003254	426.369	368.297	382.573	426.853	461.939	335.18	380.049	433.897	306.343	374.639	509.723	431.018	422.14	408.674	340.28	382.655	407.607	309.402	398.052	317.962
ENSGALG00000003256	1516.79	1338.03	1455.22	1599.23	1656.69	1289.43	1614.5	1887.35	1276.99	1374.03	1561.55	1512.69	1484.77	1486.75	1244.01	1351.61	1396.89	1544.98	1288.07	1025.95
ENSGALG00000003258	695.325	671.281	1015.05	671.441	477.66	716.88	553.57	525.346	648.228	861.031	555.052	680.381	837.488	689.056	734.694	743.526	750.342	673.764	694.436	658.443
ENSGALG00000003259	228.3	240.391	280.759	197.552	178.971	225.441	217.845	215.975	268.261	279.915	304.354	324.502	271.722	203.82	266.258	230.162	189.207	241.212	311.032	349.488
ENSGALG00000003260	338.802	267.605	374.346	319.846	264.829	343.53	266.883	294.777	330.038	342.709	284.002	260.923	325.097	275.209	386.681	292.675	325.437	349.095	351.526	399.029
ENSGALG00000003261	5519.86	6550.43	5721.12	3163.18	4121.18	4566.08	3483.63	4104.51	7415.69	6597.69	6606.97	6315.82	6531.04	4978.58	6739.3	7589.65	4040.39	3959.13	2821.69	3099.46
ENSGALG00000003265	725.557	577.846	697.271	750.227	682.025	576.128	720.49	614.849	447.666	625.817	864.956	732.401	648.252	694.229	588.86	523.783	594.652	528.223	701.329	708.885
ENSGALG00000003267	2780.26	2755.88	2489.81	3069.11	3521.38	2125.59	4025.88	3971.22	1942.14	2591.61	3025.96	2680.24	2565.84	2851.41	2367.59	2545.98	3019.75	2416.19	3358.45	2528.39
ENSGALG00000003272	751.618	737.502	746.635	800.791	752.163	527.223	896.841	766.615	588.144	746.085	822.402	834.788	786.054	758.375	627.528	651.651	771.966	527.205	828.843	811.57
ENSGALG00000003273	427.411	334.733	482.33	325.725	325.292	411.52	286.687	356.068	355.425	390.604	344.132	407.898	438.638	348.666	359.061	320.142	341.654	335.864	423.037	388.22
ENSGALG00000003277	102.162	122.463	92.558	107.007	91.9041	91.8465	115.995	120.635	120.168	100.046	153.564	92.479	88.3098	94.1503	96.1179	99.4525	142.716	133.328	148.192	210.774
ENSGALG00000003281	2092.23	1581.14	1895.38	1662.73	2759.54	1146.29	2318.96	1964.21	1045.97	1977.5	2660.55	2288.86	2269.85	1560.2	1295.93	1343.08	2131.01	1655.91	2222.02	2286.99
ENSGALG00000003282	1314.55	1727.19	1218.68	1298.2	1449.91	1313.29	1633.36	1405.79	1462.32	1338.91	1651.28	1369.85	1422.66	1667.8	1568.82	1747.52	1188.22	1645.73	1556.88	2423
ENSGALG00000003283	497.256	2510.95	1129.21	486.824	401.476	783.677	234.819	600.256	535.677	2768.28	636.46	369.09	1462.45	858.733	818.66	806.039	477.884	1060.52	837.459	451.272
ENSGALG00000003284	512.893	556.982	477.188	495.056	598.586	690.638	527.165	538.966	638.073	464.041	500.472	489.643	434.756	471.786	518.153	588.191	465.991	683.942	461.809	559.361
ENSGALG00000003285	34.4014	28.1212	22.6253	22.3422	18.139	16.6994	20.7471	31.1316	15.2325	14.9004	33.3031	36.331	22.3201	16.5539	17.6769	19.8905	21.6237	13.231	29.2938	9.90817
ENSGALG00000003286	50.0384	55.3353	29.8243	30.5735	83.4393	20.2778	130.141	191.654	77.855	24.4792	44.4042	29.7254	67.9306	56.904	44.1921	31.2565	33.5167	113.99	71.5114	89.1736
ENSGALG00000003287	258.532	232.227	263.276	264.578	289.014	245.719	169.749	176.088	235.258	235.214	206.294	198.995	220.289	219.339	230.904	288.886	216.237	275.816	203.334	269.322
ENSGALG00000003288	601.503	578.753	700.356	535.036	470.404	635.769	458.322	488.377	599.145	568.344	702.141	493.772	741.414	541.105	501.581	524.73	565.46	555.703	690.99	680.962
ENSGALG00000003289	579.611	536.118	575.917	493.88	521.193	466.389	567.716	535.074	561.064	591.759	619.808	558.177	562.854	443.851	552.402	570.194	509.238	476.317	683.236	625.116
ENSGALG00000003293	2501.92	2589.88	2298.52	2637.55	2506.81	3163.34	2877.25	2563.49	2990.65	2084.99	2082.37	2042.8	1889.44	2583.44	2811.73	2622.7	2347.25	3326.07	2032.48	2380.66
ENSGALG00000003294	82.3548	48.0782	53.478	52.9157	33.8594	102.582	65.0705	53.5074	93.9338	89.4025	53.655	67.7078	74.7237	76.5618	92.8035	77.6677	61.6275	74.2972	67.2035	63.052
ENSGALG00000003295	2.08493	9.07137	7.19896	2.35181	14.5112	4.77125	1.8861	16.5387	18.6175	9.57884	0	6.60564	8.73394	7.24233	9.94323	2.8415	12.9742	5.08885	3.44633	4.50372
ENSGALG00000003297	627.565	495.297	604.713	766.69	777.557	597.599	1010.95	828.879	476.439	598.145	664.212	651.482	623.991	693.194	531.411	524.73	557.891	582.165	794.38	803.463
ENSGALG00000003298	177.219	157.842	225.225	177.562	197.11	225.441	164.091	188.735	165.019	238.407	282.152	190.738	181.472	171.747	141.415	141.128	163.259	178.11	111.144	190.057
ENSGALG00000003299	483.704	603.246	513.183	536.212	569.564	615.491	575.261	554.531	686.309	448.077	466.244	435.147	491.041	632.152	502.686	630.813	568.703	625.929	510.919	487.302
ENSGALG00000003301	21.8918	28.1212	19.54	23.5181	30.2316	29.8203	26.4054	17.5115	38.9275	18.0934	38.8537	19.8169	22.3201	13.45	39.7729	27.4678	29.192	32.5687	18.0933	34.2282
ENSGALG00000003302	3.1274	2.72141	3.08527	1.1759	1.20927	1.19281	8.48745	4.86431	0.84625	4.25726	1.85017	0.825705	9.70437	2.06924	5.52402	5.683	0	0	5.1695	17.1141
ENSGALG00000003304	292.933	498.925	302.356	516.222	461.939	369.772	475.297	470.865	564.449	371.446	306.204	347.622	325.097	393.155	452.97	573.036	420.581	470.21	292.077	305.352
ENSGALG00000003307	2463.35	1936.74	2356.12	2514.08	2654.34	2135.13	2642.43	2557.65	1995.46	2076.48	2879.8	2215.37	2217.45	2382.73	2075.93	1968.21	2195.89	2303.21	2611.46	2573.42
ENSGALG00000003308	633.82	655.86	683.901	609.118	637.283	653.661	447.949	598.31	705.773	614.11	645.711	630.013	617.198	707.679	703.76	781.413	586.002	614.733	657.388	667.451
ENSGALG00000003309	132.393	101.599	86.3875	78.7856	72.5559	155.066	122.597	80.7476	112.551	101.11	149.864	108.167	140.713	86.9079	104.956	69.1432	120.011	76.3328	60.3108	136.913
ENSGALG00000003310	33.3589	76.1995	57.5917	48.2121	53.2077	47.7125	12.2597	74.9104	64.315	54.2801	55.5052	46.2395	34.9357	24.8308	39.7729	42.6225	52.978	75.315	65.4803	51.3424
ENSGALG00000003313	278.339	336.548	211.855	369.234	354.315	355.458	380.992	220.84	474.746	432.112	469.944	383.953	357.121	294.866	353.537	405.387	354.629	346.042	331.71	367.503
ENSGALG00000003314	228.3	202.291	214.94	188.145	221.296	174.15	229.161	186.79	172.635	193.705	173.916	181.655	191.176	177.954	180.083	193.222	219.48	178.11	223.15	199.064
ENSGALG00000003318	175.134	151.492	213.912	146.988	182.599	163.415	122.597	153.712	174.328	179.869	169.291	171.747	181.472	214.166	171.245	191.328	202.182	197.447	243.828	220.682
ENSGALG00000003319	17.7219	23.5856	16.4548	15.2868	22.976	40.5556	11.3166	18.4844	38.9275	26.6079	12.9512	11.5599	6.79306	22.7616	22.0961	27.4678	20.5425	41.7286	37.9097	55.8461
ENSGALG00000003321	667.178	654.953	611.912	564.434	626.399	435.376	391.366	570.097	434.126	641.782	597.606	624.233	677.365	794.587	504.895	675.33	421.662	659.515	665.142	650.336
ENSGALG00000003322	197.026	360.133	308.527	161.099	162.042	314.902	112.223	226.677	378.274	286.301	220.171	236.977	305.688	163.47	269.572	402.546	236.779	313.473	169.732	181.95
ENSGALG00000003323	641.117	437.24	707.555	961.89	892.438	653.661	357.416	508.807	599.992	623.689	609.632	547.443	736.562	709.748	976.646	732.16	674.659	1014.72	578.984	1482.62
ENSGALG00000003324	235.597	300.262	267.39	195.2	199.529	226.634	126.369	200.41	268.261	239.471	260.875	247.712	261.048	222.443	286.144	271.837	197.857	169.968	168.009	130.608
ENSGALG00000003325	127.181	108.856	114.155	92.8964	139.065	144.33	187.667	145.929	109.166	111.753	138.763	132.939	107.719	128.293	106.061	60.6187	145.96	96.6882	129.238	181.95
ENSGALG00000003326	143.86	142.42	192.315	185.793	123.345	134.788	185.781	215.975	154.018	169.226	143.388	204.775	164.004	181.058	160.197	154.388	178.395	215.767	171.455	199.965
ENSGALG00000003329	723.472	647.696	892.671	673.793	686.863	883.873	551.684	729.647	984.189	820.587	793.725	679.556	803.522	622.84	813.136	766.258	789.265	782.665	689.267	739.51
ENSGALG00000003331	631.735	556.982	664.361	580.897	637.283	646.504	622.413	585.663	501.827	570.473	543.951	577.994	623.991	590.767	564.555	567.353	575.19	551.632	566.06	593.59
ENSGALG00000003333	623.395	598.71	614.997	559.73	715.885	553.465	834.599	724.782	606.762	649.232	524.524	586.251	483.278	606.286	663.987	566.406	560.054	659.515	576.399	682.763
ENSGALG00000003334	2.08493	6.34996	3.08527	3.52771	7.25559	2.38562	4.71525	0.972862	3.385	2.12863	6.47561	9.90846	5.82262	3.10386	6.62882	6.63017	11.893	1.01777	8.61583	4.50372
ENSGALG00000003336	30.2315	26.307	40.1085	19.9904	15.7204	40.5556	33.0068	34.0502	49.0825	29.8008	18.5017	14.037	32.9949	19.6578	28.7249	18.9433	24.8672	29.5153	12.0622	3.60297
ENSGALG00000003337	1832.66	1497.68	1949.89	1967.29	1891.29	1909.69	1812.54	1839.68	1895.6	1968.98	2161	2108.85	1798.22	1561.24	1914.62	1473.79	1955.86	1640.65	2463.27	2958.94
ENSGALG00000003339	786.02	839.101	760.004	1047.73	1010.95	788.448	1038.3	969.944	803.092	700.319	766.897	805.888	662.809	883.564	709.284	789.937	910.357	737.884	902.078	812.47
ENSGALG00000003340	643.202	543.375	541.979	493.88	594.958	386.471	578.09	587.609	478.131	561.958	646.636	567.26	480.367	449.024	412.092	373.184	471.397	531.276	518.673	508.019
ENSGALG00000003344	2753.15	2211.6	2802.45	2603.45	2639.83	1727.19	3020.59	2366.97	1579.95	2655.47	3441.32	3008.87	2805.53	2717.94	2074.82	2160.49	2627.28	2016.2	2897.5	2585.13
ENSGALG00000003345	22.9343	66.221	25.7106	44.6844	21.7668	41.7484	33.9498	34.0502	34.6963	44.7012	40.7038	49.5423	40.7584	36.2116	37.5633	50.1998	19.4613	36.6397	43.0792	47.7394
ENSGALG00000003348	390.925	291.191	399.028	440.964	389.383	293.432	369.676	393.036	310.574	391.668	402.413	471.478	349.357	347.632	314.869	321.09	323.274	366.397	541.936	750.319
ENSGALG00000003349	401.35	399.14	316.754	342.188	368.826	248.105	532.823	433.897	302.958	322.487	342.282	384.779	379.441	300.039	285.039	368.448	369.765	370.468	356.696	404.434
ENSGALG00000003353	222.045	195.942	264.305	248.116	259.992	279.118	291.402	231.541	252.183	205.413	224.796	237.803	223.201	294.866	357.956	212.165	419.5	181.163	292.077	400.831
ENSGALG00000003354	1.04247	0	1.02842	0	2.41853	3.57843	1.8861	0	3.385	1.06432	0.925087	0.825705	2.91131	3.10386	2.20961	1.89433	1.08118	3.05331	4.30792	0
ENSGALG00000003355	327.334	232.227	446.335	372.762	292.642	341.144	303.662	397.901	282.648	321.423	388.537	377.347	393.998	306.247	320.393	337.191	385.983	348.077	575.538	508.019
ENSGALG00000003356	1311.42	1281.78	1398.65	1406.38	1303.59	819.462	1482.47	1199.54	831.864	1362.32	1229.44	1352.51	1443.04	1517.79	1185.45	1175.43	1298.5	1199.95	1500.02	1288.96
ENSGALG00000003357	1421.92	1247.31	1565.26	1665.08	1725.62	1320.44	1655.05	1298.77	1115.36	1276.11	1531.94	1729.03	1615.78	1623.32	1340.13	1403.7	1382.84	1339.39	1671.47	1905.97
ENSGALG00000003358	608.8	496.204	457.648	638.516	663.887	576.128	506.418	625.55	513.674	467.234	583.73	524.323	473.573	528.69	510.419	473.583	604.382	510.921	499.718	435.059
ENSGALG00000003359	1599.14	1270.9	1509.72	1600.41	1512.79	1344.3	1632.42	1463.18	1248.22	1466.63	1390.41	1506.91	1372.2	1332.59	1194.29	1218.06	1481.22	1265.09	1444.88	1595.22
ENSGALG00000003360	16.6795	14.5142	30.8527	36.453	39.9057	29.8203	64.1274	59.3446	62.6225	26.6079	73.0819	33.0282	65.9897	42.4194	49.7162	83.3507	36.7603	34.6042	150.777	254.91
ENSGALG00000003361	5.21233	11.7928	6.17054	5.87952	18.139	4.77125	3.7722	3.89145	31.3113	0	4.62543	3.30282	13.5861	9.31157	7.73363	13.2603	11.893	29.5153	3.44633	3.60297
ENSGALG00000003362	885.054	964.286	951.291	1119.46	859.787	1041.32	1300.47	978.699	913.104	875.931	709.542	1059.38	1134.44	1214.64	1209.76	1056.09	1164.44	1222.34	581.569	357.595
ENSGALG00000003365	48.9959	48.0782	86.3875	51.7398	48.3706	56.0621	26.4054	32.1045	38.0813	40.444	54.5801	42.9367	44.6401	58.9733	59.6594	65.3545	50.8157	61.0662	49.1103	77.4639
ENSGALG00000003369	612.97	629.553	520.382	746.699	910.577	630.997	850.631	925.192	551.755	559.83	834.428	682.858	654.075	718.025	668.406	600.504	707.095	691.066	815.058	696.274
ENSGALG00000003370	505.596	461.733	539.922	613.822	665.096	362.615	687.483	641.116	432.434	474.684	685.489	555.7	478.426	680.779	538.039	600.504	514.644	521.098	864.168	894.438
ENSGALG00000003373	214.748	224.063	259.163	248.116	217.668	310.131	176.35	155.658	203.946	204.348	222.021	221.289	264.929	274.174	285.039	276.573	283.27	201.519	240.382	216.178
ENSGALG00000003374	3245.2	2809.4	3081.15	3744.08	3853.93	3483.01	4380.47	3735.79	3091.35	2885.36	3090.72	2924.65	2736.63	3305.61	2742.12	2671.01	3873.88	3442.1	3362.76	3251.68
ENSGALG00000003377	396.137	407.304	347.607	450.371	460.73	351.879	366.846	334.665	396.045	429.983	331.181	411.201	409.525	464.544	497.162	447.063	355.71	404.055	317.924	401.731
ENSGALG00000003378	189.729	222.248	260.191	188.145	170.506	192.043	197.097	223.758	222.564	225.635	142.463	189.087	220.289	201.751	226.485	225.426	308.138	237.141	218.842	164.836
ENSGALG00000003381	1488.64	1864.17	1648.56	1702.71	1685.72	1685.44	1501.34	1897.08	1747.51	1516.65	1506.04	1319.48	1384.81	1332.59	1493.69	1525.89	1649.89	1861.5	1302.71	1077.29
ENSGALG00000003383	782.892	692.145	744.578	714.95	798.115	673.939	910.986	845.417	655.844	643.911	811.301	741.483	771.498	689.056	676.14	658.281	688.715	690.048	710.806	722.396
ENSGALG00000003385	338.802	382.812	414.454	281.041	276.922	361.422	473.411	302.56	350.348	368.253	369.11	366.613	418.259	383.843	322.603	366.554	361.116	328.74	482.487	399.029
ENSGALG00000003387	160.54	133.349	150.15	139.933	164.46	168.186	153.717	155.658	143.016	127.718	120.261	141.196	125.186	166.574	117.109	146.811	197.857	156.737	149.916	109.891
ENSGALG00000003391	367.991	391.883	389.772	246.94	291.433	372.157	325.352	360.932	362.195	304.394	403.338	405.421	364.884	276.243	364.585	381.708	379.496	378.611	379.097	439.563
ENSGALG00000003392	2524.85	2490.09	2521.69	3372.49	3586.68	3769.28	3403.47	3286.33	2730	2141.4	2354.35	2326.01	1845.77	2949.7	3059.2	2517.57	4270.68	2900.65	3036.22	3779.52
ENSGALG00000003396	610.885	693.96	705.498	677.321	623.981	758.628	725.205	743.267	714.235	630.074	644.786	663.867	559.942	609.39	646.31	671.541	717.907	720.581	730.623	702.58
ENSGALG00000003397	469.11	423.633	395.943	377.465	497.008	415.098	396.081	460.164	517.905	415.083	444.967	395.513	414.377	531.794	532.515	545.568	451.935	569.951	441.131	490.004
ENSGALG00000003398	877.757	1080.4	800.113	1031.27	1276.98	959.021	1070.36	1063.34	950.339	904.668	796.5	871.119	893.773	1020.13	898.205	1116.71	1034.69	1020.82	900.355	1134.04
ENSGALG00000003400	210.578	234.041	270.475	258.699	246.69	227.827	208.414	205.274	151.479	203.284	329.331	344.319	278.516	226.581	198.865	226.373	323.274	156.737	263.645	191.858
ENSGALG00000003401	31.274	7.25709	11.3127	1.1759	4.83706	11.9281	12.2597	17.5115	32.1575	6.38589	16.6516	8.25705	26.2018	13.45	12.1528	17.049	14.0554	7.12439	6.89267	6.3052
ENSGALG00000003403	0	1.81427	3.08527	2.35181	12.0927	2.38562	1.8861	1.94572	0	4.25726	1.85017	1.65141	1.94087	3.10386	5.52402	0	2.16237	1.01777	11.2006	39.6327
ENSGALG00000003405	955.942	924.372	778.516	890.16	984.342	871.945	1085.45	1003.99	754.855	848.259	932.488	885.982	847.192	875.287	783.306	792.779	925.494	903.78	964.973	1198.89
ENSGALG00000003408	145.945	154.213	168.661	248.116	186.227	206.356	142.401	178.034	200.561	186.255	147.089	136.241	140.713	152.089	201.074	165.754	185.964	209.661	159.393	195.461
ENSGALG00000003409	342.971	425.447	273.56	404.511	408.732	396.013	348.929	376.498	511.982	388.475	349.683	360.008	326.067	404.536	472.856	435.697	420.581	292.1	267.952	265.719
ENSGALG00000003412	654.669	860.873	732.237	954.834	842.858	732.386	1433.44	870.712	706.619	769.5	589.28	795.154	776.35	967.368	936.874	942.431	714.663	684.959	1095.93	533.24
ENSGALG00000003415	58.3781	80.7352	66.8475	77.6097	72.5559	64.4118	61.2983	59.3446	60.93	78.7593	74.007	61.9279	68.9011	77.5964	56.345	79.562	78.9265	74.2972	79.2657	93.6773
ENSGALG00000003416	1230.11	1187.44	1194	1575.71	1516.42	1460	1502.28	1372.71	1438.63	1197.35	1097.15	1245.99	1139.29	1520.89	1484.86	1592.19	1164.44	1621.31	1193.29	1109.72
ENSGALG00000003419	115.714	136.978	122.382	109.359	101.578	156.258	95.2481	77.829	121.014	117.075	126.737	116.424	87.3394	164.504	201.074	99.4525	138.392	127.221	111.144	247.704
ENSGALG00000003420	93.822	101.599	80.217	96.4242	103.997	107.353	96.1911	94.3676	91.395	94.724	101.76	99.9103	105.778	97.2541	65.1834	97.5582	97.3066	72.2617	75.8193	73.8609
ENSGALG00000003426	2.08493	2.72141	2.05685	1.1759	4.83706	1.19281	0	3.89145	4.23125	6.38589	1.85017	5.77994	4.85219	4.13847	3.31441	6.63017	3.24355	2.03554	14.6469	22.5186
ENSGALG00000003427	367.991	345.619	351.721	350.419	405.104	311.324	447.006	446.544	293.649	302.265	299.728	359.182	336.742	330.043	317.079	218.796	363.278	304.313	417.868	414.342
ENSGALG00000003428	801.657	887.18	688.015	843.123	957.738	642.925	1093.94	1036.1	759.087	850.388	915.836	792.677	843.31	936.33	869.48	872.341	916.845	766.381	1163.14	1125.03
ENSGALG00000003429	959.069	1053.19	880.33	1167.67	1257.64	840.932	1254.26	1248.18	802.245	979.17	953.765	937.176	984.024	1318.1	998.743	1262.57	1186.06	1015.73	1171.75	1253.83
ENSGALG00000003430	169.922	177.799	189.23	185.793	247.899	255.262	190.496	202.355	250.49	196.898	243.298	174.224	168.856	213.131	273.991	230.162	262.728	220.856	208.503	204.469
ENSGALG00000003432	2.08493	0	0	1.1759	0	0	1.8861	0.972862	0	1.06432	2.77526	0.825705	0.970437	0	1.1048	0	3.24355	4.07108	0.861583	23.4193
ENSGALG00000003433	35.4439	68.9424	30.8527	11.759	9.67412	42.9412	16.9749	26.2673	48.2363	35.1224	31.453	15.6884	32.9949	35.177	54.1354	34.098	28.1108	40.7108	16.3701	20.7171
ENSGALG00000003434	296.06	265.791	278.703	204.607	223.714	211.128	277.257	255.863	269.954	285.236	259.024	286.52	273.663	265.897	230.904	241.528	174.071	283.958	340.325	368.404
ENSGALG00000003435	29.1891	18.1427	31.8811	15.2868	45.9521	35.7843	18.861	25.2944	27.08	27.6722	40.7038	26.4226	31.054	11.3808	20.9913	26.5207	17.299	26.462	55.1413	36.9305
ENSGALG00000003438	32.3165	31.7498	32.9095	15.2868	14.5112	63.219	15.0888	22.3758	40.62	32.9938	19.4268	38.8082	44.6401	22.7616	17.6769	35.0452	19.4613	18.3199	18.0933	19.8163
ENSGALG00000003439	539.998	591.453	465.876	571.489	645.748	528.416	763.871	551.613	554.294	640.718	654.036	629.187	637.577	691.125	583.336	535.149	591.408	487.512	659.111	636.825
ENSGALG00000003441	170.964	151.492	182.031	196.376	228.551	208.742	155.603	193.6	132.861	193.705	160.965	186.609	216.408	231.755	215.437	175.226	188.126	186.252	191.272	254.91
ENSGALG00000003443	45.8685	42.6354	64.7906	34.1012	32.6502	42.9412	49.0386	46.6974	28.7725	57.473	34.2282	65.2307	73.7532	64.1463	48.6114	34.098	49.7345	50.8885	48.2487	15.3126
ENSGALG00000003445	550.422	442.683	569.746	705.543	542.96	604.755	514.905	509.78	391.814	539.608	580.03	618.453	631.755	682.848	489.428	555.04	587.083	425.428	572.091	548.553
ENSGALG00000003446	64.6329	138.792	88.4444	103.48	87.0671	322.059	206.528	171.224	368.119	127.718	120.261	71.8364	140.713	185.197	306.031	411.07	250.835	277.851	127.514	154.027
ENSGALG00000003447	512.893	520.696	431.938	463.306	567.145	417.484	587.52	589.555	474.746	527.9	495.847	500.377	458.046	371.428	523.677	458.429	410.85	522.116	349.803	300.848
ENSGALG00000003454	1393.78	1480.45	1488.13	1959.06	1827.2	1896.57	1861.58	1783.26	1433.55	1401.7	1800.22	1654.71	1584.72	1840.59	1576.55	1429.27	1852.07	1634.54	1525.86	1483.52
ENSGALG00000003456	79.2274	58.0567	77.1317	17.6386	85.8578	95.4249	34.8929	35.023	75.3163	81.9523	36.0784	56.148	63.0784	19.6578	77.3363	100.4	63.7899	18.3199	4.30792	12.6104
ENSGALG00000003457	722.429	988.779	806.283	680.849	817.463	573.742	907.214	762.724	556.833	834.423	749.32	857.908	957.822	852.526	689.397	846.767	673.578	660.533	689.267	493.607
ENSGALG00000003458	344.014	336.548	355.834	426.853	325.292	443.726	407.398	364.823	353.733	408.697	463.469	411.201	350.328	385.913	422.035	346.663	438.961	393.877	504.888	452.173
ENSGALG00000003461	27.1041	50.7997	35.9948	38.8048	35.0687	59.6406	22.6332	31.1316	46.5438	40.444	43.4791	43.7624	38.8175	41.3847	55.2402	57.7772	72.4394	76.3328	24.1243	49.5409
ENSGALG00000003464	4073.96	3859.87	3505.89	4154.47	3488.73	2688.6	3222.4	2859.24	2623.38	3496.27	2115.67	2811.53	3764.33	5078.94	3165.26	4503.78	4072.82	3924.52	2857.01	1806.89
ENSGALG00000003466	2295.51	2768.58	3486.35	1130.04	1278.19	1839.32	911.929	1187.86	1533.41	3245.1	1884.4	2095.64	3345.1	1967.84	1753.32	2897.38	1036.86	2096.61	1574.97	2075.31
ENSGALG00000003467	591.078	604.153	631.452	652.627	746.117	487.86	797.82	637.225	478.978	624.753	711.392	747.263	752.089	716.991	609.852	625.13	626.006	721.599	753.024	658.443
ENSGALG00000003470	7.29726	8.16423	8.22738	1.1759	2.41853	1.19281	0.94305	11.6743	10.155	5.32158	3.70035	10.7342	4.85219	3.10386	5.52402	0	2.16237	0	0	1.80149
ENSGALG00000003472	519.148	430.89	331.152	525.629	357.942	304.167	370.619	460.164	483.209	240.535	279.376	336.888	213.496	401.432	359.061	357.082	367.603	462.068	273.122	215.278
ENSGALG00000003473	431.581	657.674	368.175	170.506	296.27	366.193	231.99	275.32	642.304	564.087	394.087	449.184	355.18	324.87	354.642	434.75	264.89	361.308	67.2035	673.756
ENSGALG00000003474	537.913	546.096	627.338	564.434	608.26	695.409	621.47	589.555	581.374	532.158	677.164	674.601	576.44	635.256	597.699	651.651	642.224	671.728	783.179	950.284
ENSGALG00000003475	2050.53	1909.52	1877.9	2445.88	2726.89	1465.97	2641.48	2289.14	1205.91	1698.65	1984.31	2502.71	1945.73	2352.72	1455.03	1526.83	3476.01	1590.78	1910.13	1280.86
ENSGALG00000003476	1319.76	1178.37	1246.45	1244.11	1414.84	1564.97	2550.95	1340.6	1373.46	1121.79	1480.14	1365.72	968.497	1301.55	1344.55	1190.59	1501.77	1349.56	1453.49	2280.68
ENSGALG00000003478	3.1274	0.907137	1.02842	1.1759	2.41853	0	0.94305	1.94572	1.6925	3.19295	0	0.825705	0.970437	0	1.1048	3.78867	1.08118	1.01777	1.72317	8.10669
ENSGALG00000003479	248.107	333.826	428.852	292.8	221.296	349.494	347.042	327.855	397.738	315.037	318.23	244.409	312.481	285.555	325.917	359.923	405.444	409.144	342.049	233.292
ENSGALG00000003483	1156.1	978.8	1257.76	1344.06	1222.57	1328.79	1144.86	1245.26	1067.97	1161.17	1197.99	1111.4	1044.19	1129.8	1187.66	951.903	1104.97	1201.99	1313.05	1561.89
ENSGALG00000003484	91.737	79.828	78.1601	67.0265	106.415	73.9543	106.565	90.4762	40.62	51.0871	68.4564	92.479	39.7879	63.1117	79.5459	64.4073	95.1443	31.5509	166.286	63.9528
ENSGALG00000003485	535.828	528.861	427.824	674.969	657.84	429.412	536.595	510.753	313.113	454.463	530.075	557.351	525.977	652.844	377.843	428.119	657.36	396.93	758.193	640.428
ENSGALG00000003487	385.713	365.576	359.948	281.041	334.966	384.085	392.309	394.009	560.218	373.575	383.911	381.476	411.465	326.939	414.301	365.606	368.684	436.623	500.58	550.354
ENSGALG00000003492	478.492	403.676	403.142	492.704	632.446	368.579	508.304	500.051	414.663	451.27	524.524	540.837	532.77	518.344	448.55	431.908	499.507	415.25	538.49	562.064
ENSGALG00000003495	1311.42	1046.84	1422.31	1382.86	1824.78	1173.73	1685.23	1516.69	1163.59	1213.32	1370.05	1429.3	1403.25	1449.5	1311.4	1211.43	1619.61	1100.21	1625.81	1621.34
ENSGALG00000003496	601.503	477.154	663.333	600.887	580.447	669.167	794.048	719.918	540.754	494.906	528.225	541.663	491.041	320.732	428.664	349.505	669.253	610.662	450.608	513.424
ENSGALG00000003498	449.303	380.997	453.534	429.205	420.824	441.34	248.022	355.095	340.193	425.726	375.585	418.633	392.057	311.42	456.284	347.61	387.064	423.392	439.408	442.265
ENSGALG00000003499	33.3589	91.6208	51.4211	43.5085	42.3243	73.9543	33.9498	61.2903	139.631	70.2448	59.2056	47.0652	74.7237	49.6617	59.6594	85.245	54.0592	60.0485	34.4633	43.2357
ENSGALG00000003500	131.351	162.377	100.785	137.581	135.438	193.235	123.54	166.359	200.561	106.432	123.962	116.424	131.979	122.085	203.284	174.279	172.99	207.625	115.452	237.796
ENSGALG00000003503	71.9302	109.764	79.1886	91.7205	100.369	87.0752	65.0705	61.2903	75.3163	107.496	110.085	99.9103	119.364	124.154	131.472	95.6638	102.713	102.795	111.144	93.6773
ENSGALG00000003505	181.389	144.235	170.718	221.07	187.436	221.863	156.546	215.003	175.174	176.676	190.568	127.984	189.235	194.508	171.245	173.332	223.805	150.63	227.458	236.895
ENSGALG00000003507	482.662	766.53	490.558	544.444	459.521	689.445	703.515	560.369	787.013	583.245	434.791	533.406	556.061	577.317	578.917	791.831	651.954	848.821	346.357	267.521
ENSGALG00000003509	555.635	648.603	647.906	520.926	477.66	375.736	376.277	441.679	392.66	539.608	320.08	538.36	612.346	578.352	512.629	683.854	624.925	593.36	449.747	322.466
ENSGALG00000003510	255.404	223.156	227.281	119.942	155.995	171.765	175.407	183.871	179.405	263.95	442.192	355.053	303.747	153.124	162.406	181.856	155.691	85.4927	293.8	203.568
ENSGALG00000003512	1386.48	1314.44	1871.73	2615.21	2742.61	1772.52	3293.13	2305.68	426.51	1254.83	1580.05	2191.42	837.488	712.852	1384.32	444.221	4066.34	609.644	373.927	11317.8
ENSGALG00000003517	404.477	320.219	379.488	321.022	415.987	400.785	443.234	358.013	397.738	362.931	392.237	379.824	370.707	381.774	361.271	347.61	515.725	380.646	400.636	456.677
ENSGALG00000003518	438.878	385.533	457.648	446.844	420.824	391.242	316.865	452.381	398.584	353.353	389.462	386.43	338.683	403.501	437.502	412.018	405.444	455.961	439.408	444.967
ENSGALG00000003519	0	0	0	0	0	0	4.71525	0	0	0	0	0	0	0	1.1048	0	0	0	5.1695	16.2134
ENSGALG00000003520	354.439	441.776	421.653	769.041	474.032	819.462	553.57	501.997	754.009	212.863	566.153	345.145	187.294	509.032	676.14	633.655	626.006	892.585	373.927	567.468
ENSGALG00000003521	7562.05	5902.74	6843.12	2952.7	4771.76	4079.42	5363.13	4063.65	4491.9	5771.78	7587.56	7631.17	8166.23	5773.17	5325.15	5596.81	4812.35	3001.4	3045.7	3529.11
ENSGALG00000003522	1802.42	1824.25	1718.49	1527.5	1822.36	1483.86	1905.9	1788.12	1372.62	1672.04	1900.13	1878.48	1740.96	1711.26	1288.2	1307.09	1774.22	1389.26	1697.32	1560.09
ENSGALG00000003523	1731.54	1603.82	2151.46	1726.23	1614.37	2132.75	1308.01	1272.5	1357.39	1734.83	1512.52	1909.03	1873.91	2081.65	1713.55	1966.32	1873.69	1479.84	1583.59	1538.47
ENSGALG00000003526	796.444	755.645	730.18	704.367	622.771	653.661	658.249	767.588	742.162	721.606	731.744	710.107	762.764	752.168	749.057	692.379	693.039	850.856	748.716	706.183
ENSGALG00000003527	165.752	219.527	174.832	194.024	181.39	150.294	157.489	162.468	169.25	220.313	199.819	194.041	253.284	259.689	219.856	182.803	142.716	260.549	222.289	257.613
ENSGALG00000003529	517.063	587.825	502.899	349.244	598.586	422.255	292.346	458.218	715.928	824.844	618.883	847.999	746.266	392.12	508.21	542.727	428.149	254.443	81.8504	118.898
ENSGALG00000003532	11187.7	8891.75	11949.2	12599.8	12803.7	13230.7	12935.8	12578.1	9000.72	9160.56	11256.5	11024	11115.4	9531.94	13037.8	8889.16	12733.1	10930.9	10884.4	10924.2
ENSGALG00000003533	195.984	189.592	205.685	189.321	189.855	239.755	208.414	209.165	291.956	225.635	261.8	236.977	185.354	250.378	226.485	250.999	225.968	241.212	216.257	219.781
ENSGALG00000003536	1230.11	1285.41	1242.33	1469.88	1234.66	1579.28	1232.57	1364.93	1727.2	1179.26	1185.96	1131.22	1162.58	1327.42	1512.48	1365.81	1397.97	1536.83	1233.79	1280.86
ENSGALG00000003537	0	0	0	0	0	0	0	0.972862	0	0	0.925087	0	0	0	0	0	0	8.14216	0	49.5409
ENSGALG00000003539	3088.83	3311.96	2637.9	3732.32	4088.53	3384.01	5691.31	3558.73	2774.01	3330.24	2505.14	3396.95	3167.51	4593.71	3350.87	4021.67	3501.96	2944.41	4856.75	4421.75
ENSGALG00000003540	184.517	217.713	222.139	148.164	128.182	159.837	115.995	147.875	205.639	205.413	157.265	188.261	187.294	183.127	204.389	227.32	134.067	244.265	205.918	192.759
ENSGALG00000003545	233.512	297.541	231.395	186.969	180.18	164.608	210.3	209.165	198.869	226.699	139.688	192.389	249.402	280.382	228.694	294.569	222.724	289.047	169.732	144.119
ENSGALG00000003547	231.428	287.562	319.839	215.19	261.201	355.458	358.359	309.37	299.573	293.751	345.983	246.886	233.875	244.17	270.677	289.833	301.651	282.94	350.664	506.218
ENSGALG00000003548	1453.2	1290.86	1382.2	1341.71	1160.89	1383.66	1812.54	1362.01	1267.68	1234.61	1326.57	1319.48	1510	1413.29	1298.14	1394.23	1011.99	1506.3	1686.98	1249.33
ENSGALG00000003549	500.384	518.882	519.353	739.644	631.236	481.896	732.75	520.481	467.976	525.772	629.059	588.728	518.214	617.667	563.45	563.564	555.729	528.223	442.854	575.575
ENSGALG00000003550	253.319	223.156	174.832	186.969	123.345	218.285	247.079	143.984	256.414	219.249	182.242	165.141	185.354	246.239	251.895	254.788	195.694	257.496	276.568	281.933
ENSGALG00000003553	10.4247	3.62855	5.14211	11.759	36.278	8.34968	5.6583	19.4572	19.4638	3.19295	9.25087	14.037	8.73394	3.10386	13.2576	9.47167	5.40592	5.08885	7.75425	15.3126
ENSGALG00000003557	370.076	375.555	337.323	376.289	361.57	325.638	420.6	466.001	473.054	368.253	342.282	378.173	367.796	354.874	443.026	454.64	360.034	496.672	572.091	647.634
ENSGALG00000003558	165.752	210.456	141.922	211.663	166.879	257.647	146.173	148.848	253.875	201.156	139.688	118.076	148.477	196.578	273.991	245.316	224.886	278.869	134.407	157.63
ENSGALG00000003559	159.497	181.427	128.553	155.219	145.112	134.788	109.394	109.933	142.17	143.683	134.138	115.599	130.039	181.058	154.673	106.083	142.716	157.754	137.853	174.744
ENSGALG00000003560	38.5713	65.3138	23.6537	16.4627	9.67412	31.0131	21.6902	8.75576	63.4688	47.8942	23.1272	18.1655	42.6992	40.3501	16.5721	48.3055	28.1108	71.2439	5.1695	3.60297
ENSGALG00000003562	858.992	539.746	710.64	2294.19	1810.27	1188.04	984.544	1692.78	326.653	783.336	1567.1	1084.15	902.507	2056.82	1480.44	991.684	1993.7	231.034	2333.17	2560.81
ENSGALG00000003563	636.947	478.061	611.912	678.497	811.417	418.677	752.554	632.36	438.358	523.643	638.31	649.83	686.099	510.067	529.201	501.998	558.972	464.103	601.385	535.942
ENSGALG00000003566	232.47	239.484	160.434	206.959	193.482	196.814	193.325	233.487	289.418	176.676	193.343	203.124	209.614	167.608	241.952	222.584	223.805	285.993	220.565	227.888
ENSGALG00000003567	14.5945	26.307	15.4263	0	15.7204	17.8922	4.71525	10.7015	14.3863	12.7718	27.7526	31.3768	15.527	6.20771	13.2576	13.2603	9.73066	13.231	5.1695	8.10669
ENSGALG00000003568	233.512	350.155	308.527	457.427	305.944	287.468	352.701	257.808	354.579	306.523	184.092	276.611	320.244	230.72	331.441	378.867	249.754	383.699	94.7742	119.799
ENSGALG00000003569	359.651	225.877	276.646	405.687	341.013	438.955	240.478	293.804	263.184	359.738	407.963	345.145	266.87	402.467	476.17	412.965	160.015	250.372	367.035	293.642
ENSGALG00000003570	1050.81	1320.79	1083.96	919.557	996.434	1074.72	995.861	986.482	1522.4	1162.23	1177.64	1229.48	1093.68	1113.25	1223.02	1247.42	792.508	1344.47	1273.42	1409.66
ENSGALG00000003572	641.117	714.824	600.599	646.747	715.885	590.442	743.123	731.592	699.003	556.637	530.075	554.048	547.327	653.879	594.384	548.41	608.707	717.528	594.493	516.126
ENSGALG00000003574	764.128	746.573	894.728	503.287	504.264	697.795	580.919	676.139	825.94	784.4	699.366	886.808	876.305	638.36	657.358	705.639	682.228	763.328	644.464	671.954
ENSGALG00000003575	413.859	374.647	406.227	400.983	377.291	336.373	506.418	415.412	329.191	385.282	508.798	336.062	407.584	387.982	354.642	350.452	275.702	397.948	481.625	490.004
ENSGALG00000003578	3544.39	6183.95	3020.48	2370.62	2809.12	3734.69	1410.8	2311.52	3620.26	4674.47	4173.07	2860.24	3879.81	3626.34	3471.29	4707.42	2582.95	2037.58	4159.72	1223.21
ENSGALG00000003580	1545.98	2364.91	1441.85	883.104	1100.43	1561.39	944.936	1571.17	4420.81	1811.46	1770.62	1548.2	2010.75	1864.38	1932.3	2205	1338.51	1634.54	1312.19	1780.77
ENSGALG00000003582	15.637	6.34996	17.4832	4.70362	30.2316	16.6994	25.4624	18.4844	36.3888	18.0934	71.2317	21.4683	29.1131	16.5539	5.52402	17.9962	20.5425	16.2843	103.39	72.9602
ENSGALG00000003584	61.5055	41.7283	60.6769	32.9253	30.2316	110.931	49.9817	29.1859	64.315	61.7303	64.7561	77.6163	88.3098	86.9079	50.821	53.9885	43.2474	52.9241	105.975	110.791
ENSGALG00000003588	0	0.907137	3.08527	1.1759	1.20927	0	1.8861	4.86431	0.84625	6.38589	0.925087	0	4.85219	0	1.1048	0.947167	0	3.05331	2.58475	0
ENSGALG00000003589	208.493	92.5279	188.201	246.94	285.387	72.7615	217.845	153.712	110.013	222.442	180.392	191.564	186.324	271.07	224.275	535.149	101.631	141.47	270.537	233.292
ENSGALG00000003590	5.21233	5.44282	2.05685	7.05543	12.0927	1.19281	3.7722	2.91859	4.23125	10.6432	13.8763	1.65141	4.85219	6.20771	4.41921	9.47167	1.08118	5.08885	6.03108	13.5111
ENSGALG00000003594	9.3822	9.07137	4.11369	19.9904	7.25559	3.57843	23.5763	14.5929	34.6963	20.222	2.77526	8.25705	10.6748	12.4154	7.73363	33.1508	6.48711	22.3909	15.5085	63.9528
ENSGALG00000003595	71.9302	38.0997	35.9948	88.1928	84.6486	88.2681	51.8678	43.7788	38.9275	74.5021	38.8537	52.8451	55.3149	62.0771	48.6114	45.464	109.2	31.5509	80.1273	12.6104
ENSGALG00000003596	2044.28	2173.5	2113.41	2202.47	1968.68	2473.89	1794.62	2183.1	2029.31	1801.89	1724.36	1881.78	1591.52	1867.49	2057.14	2191.74	2068.31	2149.53	1595.65	1585.31
ENSGALG00000003597	1063.32	1033.23	1127.15	985.408	902.112	933.971	1139.2	915.463	803.938	1095.18	1210.01	1061.86	1125.71	1081.18	931.349	999.261	991.446	976.042	1339.76	1332.2
ENSGALG00000003601	2297.6	3074.29	2301.61	2721.04	2734.15	2774.48	2696.18	2460.37	3583.87	2669.3	1897.35	2494.46	2223.27	2941.42	3390.64	3434.43	2798.11	2692	1838.62	1943.8
ENSGALG00000003602	136.563	109.764	148.093	111.711	119.717	113.317	61.2983	57.3989	77.855	121.332	80.4826	100.736	132.95	105.531	108.271	111.766	130.823	127.221	77.5425	65.7542
ENSGALG00000003604	586.909	541.561	531.695	624.405	553.843	515.295	522.45	612.903	456.975	620.496	507.873	525.974	503.657	534.898	429.769	349.505	726.556	551.632	603.97	557.56
ENSGALG00000003605	750.576	930.722	881.358	718.478	659.049	1001.96	785.561	729.647	1260.07	837.616	750.246	686.161	809.345	727.337	869.48	904.544	901.708	1044.23	812.473	794.455
ENSGALG00000003614	221.003	207.734	159.406	250.468	220.086	171.765	222.56	208.193	281.801	186.255	215.545	206.426	163.033	143.812	266.258	152.494	156.772	214.75	116.314	203.568
ENSGALG00000003624	21.8918	37.1926	23.6537	15.2868	15.7204	17.8922	14.1458	15.5658	25.3875	40.444	12.0261	14.8627	33.9653	14.4847	24.3057	33.1508	14.0554	20.3554	24.1243	12.6104
ENSGALG00000003625	1596.02	1340.75	1584.8	1692.13	1767.95	1226.21	1656.94	1533.23	1000.27	1824.24	2128.63	1932.15	1535.23	1665.74	1245.11	1168.8	1596.91	1220.31	1882.56	2085.22
ENSGALG00000003628	62.548	40.8211	53.478	45.8603	60.4633	64.4118	62.2413	61.2903	74.47	45.7655	79.5575	75.9649	65.9897	46.5578	39.7729	57.7772	82.17	42.7464	57.7261	59.449
ENSGALG00000003631	21.8918	50.7997	70.9612	45.8603	51.9984	67.9903	34.8929	65.1818	44.8513	55.3444	55.5052	33.8539	74.7237	74.4925	101.642	65.3545	123.255	73.2795	77.5425	43.2357
ENSGALG00000003634	306.485	332.919	355.834	328.077	304.735	372.157	380.992	401.792	394.353	305.458	334.881	311.291	288.22	324.87	259.629	308.776	330.843	332.811	325.679	291.841
ENSGALG00000003636	14.5945	16.3285	26.739	8.23133	2.41853	3.57843	6.60135	7.7829	12.6938	27.6722	14.8014	6.60564	28.1427	19.6578	1.1048	12.3132	4.32474	10.1777	11.2006	6.3052
ENSGALG00000003641	961.154	1030.51	910.154	1106.53	986.76	1178.5	1070.36	1130.47	1346.38	896.153	853.855	806.714	847.192	1035.65	1059.51	1127.13	1316.88	1217.25	922.756	990.817
ENSGALG00000003642	189.729	109.764	130.61	90.5446	192.273	67.9903	103.736	199.437	127.784	86.2095	138.763	158.535	215.437	93.1157	136.996	114.607	75.6829	78.3683	74.0962	65.7542
ENSGALG00000003644	40.6562	32.6569	46.279	45.8603	33.8594	29.8203	190.496	96.3134	46.5438	72.3734	169.291	31.3768	61.1376	35.177	39.7729	29.3622	49.7345	45.7997	123.206	23.4193
ENSGALG00000003645	369.033	498.925	338.351	379.817	487.334	345.915	876.093	815.259	751.47	387.411	504.172	378.173	331.89	500.755	639.681	353.293	715.744	745.008	778.01	531.438
ENSGALG00000003647	43.7836	43.5426	34.9664	82.3133	55.6262	71.5687	70.7288	130.364	91.395	47.8942	41.6289	41.2853	51.4332	64.1463	66.2882	66.3017	45.4098	214.75	75.8193	97.2803
ENSGALG00000003648	195.984	127.906	153.235	145.812	84.6486	171.765	126.369	113.825	156.556	178.805	167.441	145.324	194.087	156.227	193.341	132.603	179.477	111.955	107.698	167.538
ENSGALG00000003650	238.725	257.627	319.839	250.468	280.549	312.517	253.68	265.591	352.886	285.236	328.406	316.245	342.564	306.247	323.707	321.09	308.138	323.651	420.453	372.908
ENSGALG00000003651	479.535	662.21	511.126	459.779	379.709	301.781	556.4	528.264	401.969	556.637	535.625	568.085	558.002	483.167	416.511	339.086	367.603	374.54	628.094	400.831
ENSGALG00000003652	482.662	402.769	455.591	371.586	379.709	349.494	577.147	447.517	332.576	406.568	456.993	474.781	538.593	415.917	332.546	412.018	394.632	401.002	462.67	406.235
ENSGALG00000003655	41.6987	33.5641	18.5116	47.0362	43.5335	62.0262	28.2915	25.2944	32.1575	42.5726	17.5767	27.2483	24.2609	70.3541	48.6114	49.2527	56.2216	49.8707	29.2938	41.4342
ENSGALG00000003657	345.056	456.29	393.886	491.528	400.267	452.076	323.466	465.028	465.438	402.311	296.953	360.833	422.14	577.317	554.611	792.779	491.939	592.342	501.442	416.143
ENSGALG00000003658	53.1658	94.3422	112.098	98.776	70.1374	100.196	74.501	90.4762	86.3175	91.5311	75.8571	76.7906	85.3985	99.3234	112.69	69.1432	101.631	125.186	99.0821	76.5632
ENSGALG00000003660	16.6795	17.2356	15.4263	14.1109	16.9297	26.2419	0.94305	2.91859	18.6175	13.8361	19.4268	2.47712	15.527	16.5539	9.94323	19.8905	14.0554	11.1955	18.0933	35.129
ENSGALG00000003661	1088.33	1588.4	1402.77	1064.19	974.668	1617.45	1249.54	1243.32	1810.13	1281.44	1070.33	1028	1223.72	1157.74	1256.16	1428.33	1449.87	1728.17	977.036	776.441
ENSGALG00000003663	280.423	316.591	242.708	289.272	282.968	412.713	279.143	306.452	376.581	349.095	230.347	303.034	342.564	320.732	457.389	385.497	293.001	376.575	401.498	325.168
ENSGALG00000003665	856.907	668.56	639.679	740.82	893.647	634.576	859.119	619.713	484.055	781.207	690.115	879.376	818.079	874.253	618.69	711.322	733.043	553.667	706.498	658.443
ENSGALG00000003670	76.1	95.2493	83.3022	59.9711	15.7204	101.389	15.0888	81.7204	106.628	87.2738	34.2282	74.3135	87.3394	82.7695	104.956	147.758	38.9226	115.008	64.6188	46.8386
ENSGALG00000003672	350.269	371.926	479.245	329.253	342.222	396.013	336.669	406.656	350.348	383.153	390.387	367.439	435.726	321.766	306.031	275.626	394.632	293.118	392.882	395.426
ENSGALG00000003674	522.276	483.504	570.775	670.265	717.094	478.317	567.716	628.469	385.044	442.755	467.169	511.937	501.716	606.286	405.463	394.969	668.172	489.548	642.741	814.272
ENSGALG00000003675	195.984	126.999	139.865	188.145	182.599	153.873	139.571	174.142	135.4	152.197	131.362	216.335	146.536	177.954	175.664	144.917	201.1	107.884	136.13	106.288
ENSGALG00000003677	81.3124	59.871	76.1033	331.605	289.014	93.0393	189.553	253.917	68.5463	71.3091	75.8571	125.507	78.6054	163.47	131.472	68.196	197.857	85.4927	52.5566	39.6327
ENSGALG00000003681	1436.52	1267.27	1305.07	1572.18	1731.67	1180.88	1799.34	1698.62	858.098	1154.78	1445.91	1311.22	1388.7	1435.02	1087.13	1104.4	1856.39	985.202	1914.44	1221.41
ENSGALG00000003682	504.554	534.303	584.144	567.962	587.703	676.324	573.374	626.523	594.068	592.823	605.007	598.636	543.445	434.54	617.585	526.625	617.356	598.449	512.642	540.446
ENSGALG00000003683	124.053	177.799	152.207	159.923	143.903	99.0034	139.571	121.608	101.55	173.483	174.841	151.104	191.176	166.574	140.31	153.441	144.879	127.221	194.718	222.484
ENSGALG00000003684	284.593	233.134	266.361	371.586	253.946	373.35	250.851	236.406	217.486	179.869	222.021	243.583	227.082	364.186	331.441	334.35	258.403	297.189	255.89	251.307
ENSGALG00000003687	132.393	107.949	110.041	206.959	204.366	168.186	188.61	193.6	182.79	126.653	121.186	151.104	119.364	145.881	194.445	175.226	189.207	164.879	204.195	197.263
ENSGALG00000003688	287.721	322.941	292.072	263.403	215.249	351.879	270.655	294.777	364.734	246.921	290.477	296.428	246.491	271.07	268.467	301.199	270.296	247.318	267.091	276.528
ENSGALG00000003689	289.806	209.549	184.088	469.186	523.612	234.984	985.487	222.785	220.025	204.348	186.868	279.914	178.56	314.524	285.039	187.539	499.507	206.607	125.791	259.414
ENSGALG00000003690	218.918	376.462	306.47	21.1663	43.5335	203.971	63.1844	118.689	384.198	498.099	100.834	123.856	318.303	214.166	164.616	512.417	67.0334	243.247	210.226	23.4193
ENSGALG00000003691	637.989	538.839	490.558	787.856	989.179	471.161	1005.29	804.557	529.753	460.848	535.625	627.536	477.455	681.814	604.328	472.636	674.659	491.583	427.345	639.528
ENSGALG00000003693	2556.13	3106.94	2371.54	2838.63	3348.45	3258.76	3045.11	3612.24	4807.55	3012.01	3121.24	2689.32	2419.3	2729.32	3406.11	3567.03	3304.1	3027.87	1910.99	1831.21
ENSGALG00000003695	81.3124	87.9923	64.7906	88.1928	131.81	72.7615	59.4122	102.151	56.6988	95.7884	94.3589	77.6163	74.7237	110.704	81.7555	84.2978	84.3324	59.0307	84.4352	85.5706
ENSGALG00000003696	479.535	458.104	481.302	573.841	455.893	405.556	654.477	507.834	337.654	415.083	573.554	541.663	513.361	579.386	398.834	397.81	511.4	442.73	680.651	1042.16
ENSGALG00000003699	6.2548	34.4712	6.17054	5.87952	1.20927	3.57843	1.8861	9.72862	16.0788	8.51452	5.55052	4.95423	6.79306	4.13847	12.1528	6.63017	4.32474	6.10662	10.339	9.90817
ENSGALG00000003701	1060.19	888.994	884.444	919.557	1019.41	642.925	739.351	980.645	760.779	749.278	960.24	827.357	787.025	939.434	754.581	741.632	1112.54	632.035	1032.18	924.162
ENSGALG00000003702	1924.39	1806.11	1893.33	2142.5	2056.96	1972.91	2552.84	2462.31	1865.14	1850.84	1811.32	2021.33	2041.8	2136.49	1943.35	1932.22	2380.77	2293.04	1854.13	1599.72
ENSGALG00000003703	261.659	255.813	319.839	301.031	206.784	325.638	309.32	223.758	297.034	240.535	286.777	257.62	284.338	258.655	280.62	206.482	262.728	310.42	295.523	364.801
ENSGALG00000003705	1118.57	1574.79	1495.33	1485.17	1283.03	1791.6	1451.35	1481.67	1877.83	1328.27	1126.76	1226.17	1408.1	1451.57	1914.62	1571.35	2036.95	1694.59	1106.27	812.47
ENSGALG00000003708	150.115	128.813	177.917	151.692	126.973	162.222	185.781	130.364	109.166	139.425	123.037	140.37	132.95	130.362	124.843	149.652	155.691	142.488	173.178	159.432
ENSGALG00000003709	168.88	172.356	178.946	178.737	198.319	170.572	118.824	127.445	178.559	175.612	190.568	150.278	193.117	192.439	157.987	207.43	163.259	168.95	372.204	680.962
ENSGALG00000003712	349.226	316.591	255.049	415.094	489.752	318.481	451.721	487.404	331.73	288.429	307.129	315.419	322.185	317.628	339.175	284.15	405.444	387.771	323.955	217.98
ENSGALG00000003713	252.277	131.535	247.85	194.024	389.383	430.605	144.287	448.489	598.299	439.562	763.197	271.657	496.864	175.885	497.162	575.877	268.134	773.505	1628.39	1293.47
ENSGALG00000003716	1.04247	5.44282	4.11369	2.35181	4.83706	7.15687	3.7722	7.7829	24.5413	3.19295	0.925087	0.825705	1.94087	6.20771	5.52402	2.8415	11.893	12.2132	0.861583	0.900743
ENSGALG00000003717	822.506	873.573	822.738	714.95	773.93	973.334	661.078	870.712	1238.91	866.352	823.327	724.969	832.635	764.583	904.834	981.265	927.656	1097.16	852.968	676.458
ENSGALG00000003720	47.9535	54.4282	46.279	43.5085	62.8818	51.2909	40.5512	20.4301	39.7738	44.7012	35.1533	29.7254	47.5514	34.1424	18.7817	35.9923	7.56829	54.9596	38.7713	46.8386
ENSGALG00000003722	478.492	385.533	553.291	398.632	449.847	512.909	334.783	412.494	324.114	409.761	387.611	454.964	419.229	503.859	477.275	429.067	442.205	352.149	479.902	495.409
ENSGALG00000003726	42.7411	54.4282	51.4211	47.0362	45.9521	38.17	45.2664	47.6702	50.775	58.5373	45.3293	72.6621	53.3741	60.0079	60.7642	57.7772	51.8969	51.9063	18.0933	82.8684
ENSGALG00000003727	97.9918	94.3422	113.127	51.7398	88.2763	106.16	65.0705	60.3175	121.86	118.139	117.486	103.213	127.127	70.3541	107.166	82.4035	44.3286	111.955	167.147	137.814
ENSGALG00000003731	553.55	600.524	573.86	558.555	592.54	384.085	620.527	568.152	462.899	582.18	478.27	672.124	551.208	630.083	407.673	549.357	536.268	568.934	637.572	484.6
ENSGALG00000003732	892.351	789.209	882.387	924.261	1052.06	818.269	1027.92	869.739	654.998	854.645	893.634	973.507	851.074	679.744	982.17	776.677	844.405	835.589	926.202	946.681
ENSGALG00000003733	86.5247	187.777	162.491	110.535	97.9505	212.32	100.906	113.825	145.555	118.139	225.721	115.599	115.482	144.847	198.865	220.69	228.13	135.363	129.238	64.8535
ENSGALG00000003734	605.673	685.795	579.002	676.145	708.629	585.67	645.989	645.981	643.997	692.869	654.962	682.858	590.996	670.433	681.664	643.126	656.279	724.653	667.727	649.436
ENSGALG00000003736	141.775	129.721	149.121	130.525	149.949	180.115	441.347	205.274	165.865	168.162	191.493	166.792	174.679	133.466	163.511	179.015	170.827	214.75	158.531	133.31
ENSGALG00000003738	794.359	731.152	964.661	856.058	822.3	886.259	630.9	732.565	722.698	809.944	864.031	895.89	824.872	715.956	782.201	741.632	741.693	836.607	884.846	858.408
ENSGALG00000003741	2600.95	2774.93	2546.37	3334.86	2968.75	2899.72	3340.28	2720.12	2708.85	2966.25	2296.07	2941.16	2712.37	3202.14	3068.04	3158.8	2859.73	3057.38	2141.03	1710.51
ENSGALG00000003742	635.904	1074.96	562.547	556.203	703.792	669.167	326.295	598.31	750.624	603.467	530.075	492.946	562.854	864.941	858.432	1069.35	819.538	516.01	675.481	326.069
ENSGALG00000003743	217.875	225.877	153.235	252.819	252.736	234.984	394.195	219.867	258.953	214.992	208.145	191.564	241.639	158.297	192.236	219.743	260.566	278.869	230.043	172.943
ENSGALG00000003744	8.33973	9.07137	4.11369	1.1759	1.20927	2.38562	0	1.94572	2.53875	3.19295	1.85017	3.30282	6.79306	1.03462	1.1048	0.947167	5.40592	1.01777	6.03108	6.3052
ENSGALG00000003745	835.016	774.695	774.402	841.947	800.533	633.383	789.333	658.628	478.131	853.581	887.158	869.468	827.783	902.187	601.013	661.122	791.427	804.039	918.448	802.562
ENSGALG00000003747	344.014	295.727	236.537	463.306	483.706	466.389	304.605	420.276	419.74	274.593	348.758	306.337	208.644	364.186	619.795	365.606	649.792	359.273	253.306	712.488
ENSGALG00000003748	1128.99	1153.88	1499.44	1265.27	1226.19	1653.24	1748.41	1259.86	1466.55	1227.16	1176.71	1256.72	1116.97	1133.94	1344.55	966.11	1873.69	980.113	1030.45	671.954
ENSGALG00000003750	330.462	291.191	278.703	266.93	341.013	277.925	200.87	319.099	268.261	311.844	198.894	278.263	347.417	335.216	343.594	408.229	286.514	363.344	236.074	272.024
ENSGALG00000003751	8.33973	0	4.11369	0	4.83706	7.15687	13.2027	5.83717	2.53875	2.12863	4.62543	4.12853	3.88175	4.13847	2.20961	0.947167	2.16237	2.03554	0	0
ENSGALG00000003753	215.791	300.262	223.168	293.976	235.807	366.193	224.446	291.859	357.964	229.892	277.526	213.032	213.496	207.958	339.175	315.407	308.138	320.598	213.673	288.238
ENSGALG00000003757	862.12	877.201	889.586	901.919	1088.34	851.667	723.319	876.549	745.547	812.072	810.376	835.614	780.232	823.556	880.529	795.62	877.922	811.163	753.885	834.989
ENSGALG00000003758	138.648	126.999	176.889	219.894	188.645	127.631	151.831	157.604	141.324	168.162	143.388	157.71	162.063	134.5	169.035	176.173	162.178	188.288	111.144	147.722
ENSGALG00000003759	58.3781	148.77	125.468	72.9061	42.3243	143.137	74.501	62.2632	143.016	110.689	108.235	35.5053	71.8124	102.427	159.092	190.381	135.148	150.63	156.808	100.883
ENSGALG00000003766	1041.42	1145.71	972.888	1331.12	1260.05	1018.66	1622.99	1197.59	1008.73	1049.41	924.162	1067.64	956.851	1286.03	1072.76	1191.54	1046.59	1177.56	1188.99	1038.56
ENSGALG00000003767	133.436	80.7352	76.1033	97.6001	120.927	101.389	121.653	126.472	107.474	101.11	162.815	134.59	103.837	123.12	107.166	65.3545	123.255	61.0662	76.6809	89.1736
ENSGALG00000003770	18754	16995.2	20809.1	21797.7	19913	17540.3	18443.2	21234.7	16296.2	18090.2	14374	20475.8	21510.7	22167.7	13685.2	16685.3	16810.3	22375.7	22167.7	13228.3
ENSGALG00000003771	345.056	413.654	343.493	348.068	412.359	385.278	354.587	384.281	410.431	352.288	377.435	336.888	333.83	368.324	429.769	370.342	417.337	336.882	352.388	391.823
ENSGALG00000003774	5193.57	6424.34	5371.45	5901.86	3992.99	7396.62	7018.18	6192.27	9006.64	6901.02	4354.38	5413.32	5566.43	5211.37	5697.47	6585.65	4773.43	10929.8	3433.41	1840.22
ENSGALG00000003775	363.821	427.261	298.243	335.133	322.874	571.357	215.958	299.642	834.403	309.716	457.918	325.328	334.801	428.332	825.288	767.205	571.947	478.352	165.424	321.565
ENSGALG00000003777	19.8069	12.6999	13.3695	1.1759	7.25559	29.8203	12.2597	44.7517	22.8488	8.51452	25.9024	9.90846	28.1427	10.3462	8.83843	9.47167	10.8118	23.4087	14.6469	0
ENSGALG00000003778	514.978	463.547	530.666	486.824	513.938	546.308	570.545	512.698	422.279	508.743	543.026	506.157	495.894	480.063	416.511	476.425	535.186	440.695	431.653	515.225
ENSGALG00000003781	897.564	1008.74	1054.13	859.586	839.23	1028.2	685.597	868.766	1192.37	986.62	911.211	816.623	977.231	849.422	883.843	860.975	1023.88	1058.48	980.482	1025.95
ENSGALG00000003786	731.811	608.689	824.795	690.256	761.837	811.112	647.875	623.605	700.695	641.782	644.786	640.747	753.059	761.479	726.961	758.681	706.014	690.048	550.552	655.741
ENSGALG00000003788	391.967	400.954	471.018	353.947	337.385	409.134	363.074	390.118	485.748	342.709	405.188	314.594	414.377	384.878	417.616	426.225	387.064	392.859	361.003	332.374
ENSGALG00000003789	4.16987	11.7928	1.02842	4.70362	7.25559	17.8922	1.8861	7.7829	14.3863	13.8361	4.62543	8.25705	2.91131	8.27695	4.41921	14.2075	1.08118	6.10662	4.30792	14.4119
ENSGALG00000003792	50.0384	51.7068	43.1938	52.9157	18.139	62.0262	28.2915	37.9416	49.0825	56.4087	70.3066	49.5423	55.3149	23.7962	34.2489	68.196	37.8415	35.622	55.1413	31.526
ENSGALG00000003793	502.469	384.626	557.405	390.4	412.359	438.955	443.234	451.408	335.961	517.257	408.888	483.038	459.987	385.913	415.406	407.282	394.632	362.326	429.93	563.865
ENSGALG00000003794	607.758	528.861	655.105	523.277	623.981	514.102	797.82	706.298	525.522	560.894	661.437	649.83	583.233	652.844	490.533	488.738	615.194	584.2	832.29	893.537
ENSGALG00000003795	470.152	328.383	519.353	413.918	413.569	437.762	391.366	358.986	377.428	381.025	457.918	392.21	460.958	401.432	461.808	383.603	467.072	431.535	553.137	526.935
ENSGALG00000003798	568.144	504.368	559.462	558.555	645.748	515.295	655.42	587.609	451.051	509.807	649.411	579.645	577.41	572.144	425.349	598.609	523.293	532.294	669.45	696.274
ENSGALG00000003799	882.969	891.715	753.834	888.984	836.811	836.161	939.278	902.816	834.403	746.085	864.956	923.964	878.246	842.179	814.24	830.665	983.878	1049.32	923.617	753.021
ENSGALG00000003800	193.899	208.641	207.741	216.366	197.11	344.723	215.015	205.274	261.491	226.699	219.246	209.729	187.294	220.374	262.943	245.316	211.912	265.638	130.961	169.34
ENSGALG00000003802	116.756	82.5494	112.098	114.063	159.623	73.9543	142.401	249.053	57.545	86.2095	115.636	123.03	99.9551	82.7695	80.6507	47.3583	156.772	39.693	61.1724	117.097
ENSGALG00000003803	239.767	206.827	207.741	170.506	308.363	270.768	118.824	268.51	463.745	253.307	472.719	251.84	238.728	243.135	338.07	319.195	269.215	190.323	719.422	744.915
ENSGALG00000003805	47.9535	80.7352	57.5917	9.40723	25.3946	69.1831	27.3485	67.1275	107.474	28.7365	39.7787	59.4508	36.8766	53.8002	80.6507	60.6187	50.8157	37.6575	11.2006	34.2282
ENSGALG00000003806	10221.4	8814.65	11791.9	9672.99	9856.72	9911.07	9919.94	10331.8	9105.65	10099.3	10564.5	10626.8	10271.1	9459.52	9667.03	8349.27	9506.86	8562.5	10362.3	11096.3
ENSGALG00000003807	386.755	236.763	475.131	275.162	151.158	306.553	296.118	347.312	341.039	354.417	328.406	326.154	326.067	275.209	294.983	233.95	304.894	281.922	504.026	481.898
ENSGALG00000003812	218.918	220.434	208.77	244.588	233.388	242.141	303.662	238.351	201.408	178.805	268.275	271.657	239.698	191.404	218.751	169.543	187.045	216.785	263.645	299.947
ENSGALG00000003815	3185.78	2685.12	2671.84	2911.54	3290.41	2212.67	2644.31	3011.01	1824.52	2919.42	3130.49	3105.48	3218.94	3207.32	2377.54	2542.2	2981.91	2486.41	2432.25	2045.59
ENSGALG00000003816	3.1274	7.25709	5.14211	1.1759	2.41853	3.57843	0.94305	3.89145	4.23125	6.38589	7.4007	7.43135	6.79306	1.03462	3.31441	7.57733	0	2.03554	0.861583	5.40446
ENSGALG00000003818	305.443	192.313	222.139	366.882	386.965	267.19	586.577	540.911	220.025	184.126	211.845	313.768	256.195	230.72	244.162	220.69	291.92	270.727	125.791	182.851
ENSGALG00000003819	563.974	391.883	392.857	636.164	829.556	418.677	972.285	902.816	372.35	403.375	440.341	584.599	447.372	531.794	469.542	395.916	826.025	441.712	371.342	149.523
ENSGALG00000003820	1206.13	1021.44	1473.73	1039.5	1021.83	1086.65	1173.15	977.727	990.113	1173.94	1242.39	1280.67	1338.23	985.991	915.882	1004.94	1014.15	971.971	1475.89	1278.15
ENSGALG00000003821	3734.11	1812.46	2949.52	6251.11	6675.14	1601.95	4606.8	5190.22	584.759	2504.33	2929.75	4608.26	3282.99	3382.17	2818.35	562.617	3180.85	1427.93	1846.37	970.1
ENSGALG00000003824	912.158	1149.34	877.245	1131.22	1095.59	904.151	1002.46	941.731	860.637	945.112	912.136	1039.56	1030.6	1155.67	949.026	1091.14	1075.78	876.3	1027.87	934.071
ENSGALG00000003826	360.693	370.112	436.051	404.511	295.061	435.376	340.441	375.525	413.816	340.581	391.312	408.724	381.382	405.57	429.769	426.225	416.256	378.611	497.134	423.349
ENSGALG00000003832	1668.99	1542.13	1601.25	1547.49	1447.49	1246.49	1879.5	1643.16	1122.97	1747.61	1602.25	1867.75	1856.45	1834.38	1493.69	1666.07	1454.19	1844.2	1461.25	1431.28
ENSGALG00000003833	6.2548	27.2141	21.5969	2.35181	2.41853	5.96406	9.4305	8.75576	21.1563	18.0934	18.5017	10.7342	32.0244	7.24233	22.0961	17.9962	19.4613	9.15993	2.58475	5.40446
ENSGALG00000003836	5.21233	5.44282	5.14211	18.8145	33.8594	8.34968	9.4305	16.5387	5.0775	3.19295	12.0261	13.2113	5.82262	9.31157	11.048	3.78867	19.4613	6.10662	2.58475	2.70223
ENSGALG00000003837	75.0576	79.828	87.4159	19.9904	24.1853	65.6046	68.8427	80.7476	138.785	74.5021	56.4303	42.111	71.8124	41.3847	33.1441	87.1393	37.8415	193.376	39.6328	36.9305
ENSGALG00000003838	4.16987	16.3285	18.5116	3.52771	3.6278	3.57843	5.6583	10.7015	6.77	6.38589	10.176	19.8169	14.5566	4.13847	4.41921	10.4188	0	8.14216	0.861583	3.60297
ENSGALG00000003839	3.1274	0.907137	0	0	0	0	0.94305	1.94572	0.84625	0	0	1.65141	1.94087	0	1.1048	0	1.08118	1.01777	0	0
ENSGALG00000003841	2.08493	3.62855	1.02842	0	0	1.19281	1.8861	4.86431	11.8475	2.12863	0	0	13.5861	5.17309	2.20961	6.63017	6.48711	8.14216	3.44633	3.60297
ENSGALG00000003842	2.08493	4.53568	4.11369	4.70362	12.0927	9.54249	0.94305	0.972862	0.84625	3.19295	11.101	0.825705	1.94087	3.10386	7.73363	6.63017	4.32474	10.1777	6.89267	0
ENSGALG00000003845	743.278	849.08	530.666	821.957	824.719	801.569	867.606	670.302	665.999	652.425	766.897	668.821	733.651	944.607	789.935	957.586	716.825	872.229	737.515	1209.7
ENSGALG00000003849	13.5521	19.957	22.6253	15.2868	7.25559	21.4706	21.6902	17.5115	16.0788	10.6432	6.47561	12.3856	8.73394	16.5539	19.8865	39.781	40.0038	24.4265	6.03108	3.60297
ENSGALG00000003851	373.203	373.74	344.522	358.651	390.593	368.579	331.011	364.823	354.579	405.504	461.618	363.31	367.796	396.259	370.109	453.693	315.706	324.669	474.732	399.93
ENSGALG00000003854	1489.68	1442.35	1834.71	2049.6	1980.78	1963.37	1758.79	2260.93	1948.91	1702.9	1284.02	1506.91	1457.6	2321.68	2214.03	2055.35	2594.84	2292.02	2623.52	1967.22
ENSGALG00000003855	130.308	244.02	183.059	171.682	210.412	231.405	300.833	110.906	165.019	180.934	231.272	236.152	172.738	229.685	154.673	214.06	200.019	173.021	221.427	90.975
ENSGALG00000003857	40.6562	51.7068	18.5116	11.759	20.5575	19.085	32.0637	58.3717	25.3875	21.2863	8.32578	11.5599	14.5566	7.24233	13.2576	17.9962	24.8672	25.4443	54.2798	7.20594
ENSGALG00000003859	487.874	462.64	431.938	204.607	136.647	225.441	247.079	288.94	401.123	481.07	370.035	506.983	305.688	136.57	251.895	332.456	231.374	396.93	92.1894	247.704
ENSGALG00000003860	88.6096	107.949	58.6201	154.043	151.158	108.546	109.394	163.441	159.941	95.7884	79.5575	66.0564	114.512	123.12	118.214	139.234	88.6571	133.328	33.6018	29.7245
ENSGALG00000003861	316.91	345.619	295.157	342.188	266.038	448.497	319.694	365.796	342.731	365.06	308.054	315.419	230.964	299.005	298.297	304.041	351.385	358.255	288.63	362.099
ENSGALG00000003862	180.347	202.291	160.434	175.21	195.901	190.85	238.592	156.631	170.096	112.817	98.0592	118.076	139.743	140.708	203.284	174.279	225.968	194.394	125.791	98.181
ENSGALG00000003863	267.914	504.368	439.137	778.449	1093.18	603.563	823.283	842.499	581.374	406.568	208.145	292.3	362.944	573.179	559.031	504.84	502.751	537.383	668.589	836.79
ENSGALG00000003870	335.674	267.605	324.982	265.754	252.736	307.745	202.756	277.266	326.653	291.622	282.152	303.034	332.86	242.101	292.773	249.105	233.536	310.42	289.492	419.746
ENSGALG00000003875	1048.72	1253.66	830.966	1041.85	1218.94	933.971	1190.13	1145.06	1287.99	934.469	1109.18	967.727	906.389	1134.98	1124.69	1307.09	1074.7	929.224	1098.52	1116.02
ENSGALG00000003876	20.8493	55.3353	37.0232	27.0458	19.3482	19.085	16.0319	29.1859	37.235	44.7012	19.4268	42.111	31.054	21.727	23.2009	17.9962	16.2178	37.6575	15.5085	18.0149
ENSGALG00000003878	700.537	606.874	666.418	526.805	498.217	541.536	587.52	609.012	653.305	601.338	609.632	633.316	623.991	579.386	667.301	718.9	496.264	624.911	754.747	826.882
ENSGALG00000003879	496.214	291.191	440.165	811.374	709.839	248.105	1399.49	492.268	187.868	385.282	485.671	653.959	467.751	601.113	307.135	219.743	730.881	198.465	333.433	190.958
ENSGALG00000003880	1023.7	908.044	876.216	1133.57	1287.87	774.135	1394.77	1223.86	701.542	900.411	988.918	1041.21	928.709	886.668	913.673	772.888	903.87	893.602	710.806	675.557
ENSGALG00000003881	35.4439	35.3783	22.6253	16.4627	20.5575	39.3628	16.9749	30.1587	51.6213	46.8299	24.9773	35.5053	38.8175	13.45	27.6201	26.5207	32.4355	32.5687	22.4012	20.7171
ENSGALG00000003882	2367.44	1948.53	2450.73	2073.12	2041.24	2467.93	1897.42	1780.34	1912.53	2305.31	1962.11	2050.23	2259.18	2092	2195.24	2267.52	2145.07	2126.12	1885.14	2084.32
ENSGALG00000003883	530.615	518.882	520.382	571.489	540.541	596.406	822.34	710.189	588.99	452.334	471.794	567.26	388.175	585.594	525.887	473.583	879.003	649.338	459.224	478.295
ENSGALG00000003885	23.9767	21.7713	16.4548	11.759	7.25559	29.8203	11.3166	6.81004	27.9263	26.6079	28.6777	18.1655	29.1131	20.6924	14.3624	30.3093	15.1366	11.1955	9.47742	10.8089
ENSGALG00000003886	133.436	97.0636	104.899	535.036	339.803	97.8105	138.628	307.424	86.3175	48.9585	62.9059	124.682	89.2802	218.304	155.777	76.7205	218.399	103.813	47.3871	13.5111
ENSGALG00000003891	108.416	188.684	234.48	172.858	186.227	116.896	106.565	150.794	99.8576	228.828	141.538	170.921	171.767	211.062	205.493	272.784	124.336	470.21	91.3278	207.171
ENSGALG00000003893	1391.69	1266.36	1149.78	1104.17	1397.91	821.847	1288.21	1259.86	716.774	1120.72	1398.73	1361.59	1288.74	1153.6	928.035	1014.42	1377.43	804.039	1056.3	922.361
ENSGALG00000003899	159.497	173.263	246.821	124.646	154.786	156.258	121.653	144.956	214.101	150.068	142.463	198.169	204.762	161.4	171.245	169.543	64.8711	173.021	243.828	292.741
ENSGALG00000003901	1106.06	871.758	972.888	1112.41	1424.51	832.582	1646.57	1272.5	677.847	822.716	893.634	1410.3	956.851	963.23	1132.42	764.364	1469.33	1047.29	897.77	1187.18
ENSGALG00000003904	1203.01	1142.09	821.71	1516.92	1701.44	1324.02	1717.29	1394.11	886.87	1072.83	998.169	1343.42	1072.33	1859.21	1232.96	1334.56	1332.02	1256.95	2792.39	1694.3
ENSGALG00000003906	298.145	194.127	302.356	222.246	261.201	312.517	207.471	238.351	323.268	290.558	225.721	200.646	280.456	272.105	324.812	235.845	265.971	262.585	315.34	275.627
ENSGALG00000003907	521.233	624.11	646.878	558.555	562.308	622.648	715.775	494.214	610.993	567.28	608.707	579.645	609.435	601.113	602.118	591.032	672.497	748.061	625.51	571.972
ENSGALG00000003909	794.359	722.988	788.8	809.022	865.834	442.533	831.77	859.037	435.819	757.792	848.305	835.614	795.759	738.718	541.354	573.036	709.257	574.022	809.027	704.381
ENSGALG00000003913	177.219	150.585	211.855	164.627	160.832	113.317	128.255	107.015	121.86	177.741	185.942	180.829	151.388	135.535	184.502	143.022	120.011	152.666	148.192	209.873
ENSGALG00000003914	2.08493	0.907137	3.08527	1.1759	0	2.38562	1.8861	1.94572	2.53875	1.06432	1.85017	0	1.94087	1.03462	2.20961	3.78867	0	0	0.861583	3.60297
ENSGALG00000003916	248.107	139.699	220.082	248.116	259.992	242.141	257.453	227.65	192.099	199.027	262.725	265.877	180.501	232.789	246.371	188.486	273.54	209.661	323.094	353.992
ENSGALG00000003919	349.226	322.033	295.157	391.576	454.684	302.974	353.644	302.56	300.419	287.365	346.908	303.034	331.89	310.386	248.581	323.931	309.219	333.829	348.08	410.739
ENSGALG00000003920	1120.65	1056.81	994.485	1153.56	1304.8	1227.4	1456.07	1086.69	1256.68	938.726	975.042	1028.83	909.3	1124.63	1304.77	1200.06	1227.14	1266.11	1101.1	900.743
ENSGALG00000003921	724.514	480.782	639.679	195.2	330.129	331.602	447.949	609.985	566.988	557.701	759.496	820.751	665.72	338.32	386.681	452.746	427.068	312.456	617.755	400.831
ENSGALG00000003922	68.8028	73.4781	80.217	57.6193	55.6262	130.016	72.6149	76.8561	40.62	81.9523	86.0331	66.0564	91.2211	75.5271	18.7817	62.513	90.8195	30.5331	81.8504	64.8535
ENSGALG00000003923	855.865	1365.24	548.149	319.846	556.262	980.491	760.098	1080.85	2153.71	901.475	798.35	770.383	701.626	665.26	713.703	1039.04	1162.27	708.368	403.221	935.872
ENSGALG00000003924	105.289	98.8779	82.2738	61.147	81.0208	79.9184	101.849	90.4762	83.7788	79.8236	110.085	94.1304	95.1029	88.9772	57.4498	81.4563	76.7641	85.4927	85.2968	118.898
ENSGALG00000003929	335.674	264.884	365.09	359.827	303.526	261.226	228.218	305.479	242.028	292.687	315.455	303.034	306.658	300.039	331.441	239.633	294.082	285.993	283.461	362.099
ENSGALG00000003930	0	6.34996	4.11369	1.1759	1.20927	5.96406	1.8861	0	16.0788	7.45021	0.925087	7.43135	6.79306	2.06924	7.73363	10.4188	12.9742	13.231	0.861583	16.2134
ENSGALG00000003932	660.924	771.066	620.139	868.993	983.132	780.099	1427.78	935.893	744.7	593.888	640.16	564.782	861.748	966.334	765.629	826.877	883.328	898.691	978.759	1233.12
ENSGALG00000003933	17390.4	11939.7	14685.9	25276.1	39336.2	8752.85	31457.3	24000.5	6313.87	12728.1	16223.3	19713.7	17842.5	22612.6	14488.4	8492.3	25904.1	16891.9	26755.6	18944.4
ENSGALG00000003935	467.025	547.911	368.175	509.167	558.68	529.608	660.135	490.323	421.433	527.9	556.902	514.414	433.786	453.163	386.681	424.331	501.67	456.979	542.798	397.228
ENSGALG00000003936	424.284	427.261	439.137	335.133	408.732	437.762	385.707	373.579	426.51	449.141	442.192	430.192	464.84	442.817	391.101	388.338	387.064	391.842	385.989	523.332
ENSGALG00000003937	426.369	410.026	360.976	522.101	431.708	413.906	428.145	431.951	313.113	389.539	395.012	430.192	429.904	385.913	378.948	454.64	462.747	396.93	425.622	402.632
ENSGALG00000003939	527.488	882.644	631.452	431.557	354.315	430.605	526.222	442.652	869.945	644.975	561.528	649.004	681.247	631.117	631.948	706.586	422.743	361.308	1188.99	528.736
ENSGALG00000003941	809.996	906.229	633.508	625.581	743.698	588.056	860.062	604.147	632.149	721.606	735.444	745.612	876.305	776.998	570.079	743.526	674.659	647.302	610.001	818.775
ENSGALG00000003942	1240.53	946.143	1076.76	897.215	776.348	1038.94	1211.82	1120.74	1268.53	1149.46	1051.82	1054.43	1070.39	907.36	961.179	926.329	1060.64	1403.51	1207.08	1517.75
ENSGALG00000003944	4.16987	0	0	0	1.20927	4.77125	5.6583	7.7829	3.385	1.06432	0.925087	0.825705	7.7635	0	2.20961	1.89433	2.16237	4.07108	2.58475	2.70223
ENSGALG00000003947	4812.02	3874.38	4219.62	5044.63	4941.06	5096.88	4655.84	4333.13	3547.48	4164.66	4346.98	4063.3	3927.36	4830.63	3683.42	3769.72	4898.85	4028.34	3958.11	3503.89
ENSGALG00000003948	1106.06	960.658	1090.13	1272.33	1180.24	894.609	1258.03	1251.1	916.489	1069.64	1067.55	1080.02	1133.47	1353.28	1372.17	1358.24	1151.46	996.397	2269.41	1265.54
ENSGALG00000003950	752.661	641.346	711.669	813.726	736.442	732.386	692.199	767.588	724.39	567.28	723.418	714.235	634.666	693.194	647.415	657.334	742.774	727.706	941.711	939.475
ENSGALG00000003952	2.08493	12.6999	6.17054	1.1759	0	0	0	0.972862	5.92375	2.12863	0.925087	5.77994	6.79306	2.06924	0	0.947167	1.08118	7.12439	0	0
ENSGALG00000003955	311.697	618.667	518.325	592.656	299.898	646.504	428.145	409.575	592.375	465.106	362.634	383.953	452.224	692.16	610.956	665.858	587.083	730.759	390.297	436.86
ENSGALG00000003958	151.158	130.628	151.178	165.803	111.252	122.86	143.344	140.092	145.555	117.075	160.04	132.113	158.181	131.397	130.367	135.445	135.148	131.292	183.517	135.111
ENSGALG00000003959	509.766	478.061	622.196	485.648	469.195	565.393	474.354	582.744	475.593	495.971	663.287	540.837	615.257	420.055	452.97	432.855	498.426	421.357	598.8	649.436
ENSGALG00000003965	7.29726	22.6784	14.3979	5.87952	7.25559	0	17.918	2.91859	1.6925	12.7718	8.32578	16.5141	14.5566	27.9347	3.31441	4.73583	1.08118	2.03554	24.1243	0
ENSGALG00000003966	5573.02	4791.5	6276.46	5610.24	4710.09	5782.75	5456.49	4610.39	5280.6	5395.01	5857.65	5429.01	5216.1	5096.53	6105.15	4979.26	5680.54	5432.86	7301.06	9501.94
ENSGALG00000003969	1523.04	1342.56	1630.05	1825	2227.47	1294.2	1794.62	1663.59	1138.21	1352.74	1485.69	1698.48	1310.09	1617.11	1480.44	1534.41	1532.04	1386.2	1381.98	1005.23
ENSGALG00000003972	27.1041	38.0997	20.5685	47.0362	47.1613	39.3628	27.3485	35.023	56.6988	34.0581	57.3554	28.8997	32.9949	18.6231	47.5066	29.3622	41.085	40.7108	23.2628	54.9453
ENSGALG00000003973	2531.11	2706.9	2421.94	2683.41	2335.09	2009.89	2240.69	2146.13	1714.5	3295.12	1931.58	2937.86	2929.75	3400.79	1746.69	2430.43	2522.4	2869.09	2641.61	1741.14
ENSGALG00000003976	669.263	650.417	634.537	731.412	766.674	636.961	884.581	707.271	711.697	672.647	583.73	686.161	627.873	669.398	592.175	690.485	551.404	786.737	667.727	734.106
ENSGALG00000003977	2137.06	1973.93	2022.91	1917.9	2175.47	1437.34	2456.65	2381.57	1517.33	2036.03	2124.92	2371.43	2171.84	2265.81	1937.83	2287.41	2049.93	1670.16	2362.46	2226.64
ENSGALG00000003978	1.04247	0.907137	6.17054	1.1759	0	3.57843	2.82915	1.94572	1.6925	1.06432	1.85017	0	1.94087	0	5.52402	0.947167	1.08118	4.07108	1.72317	1.80149
ENSGALG00000003979	607.758	724.802	588.258	713.774	665.096	641.733	584.691	732.565	716.774	740.763	541.176	688.638	635.637	569.04	744.638	861.922	577.353	730.759	535.043	535.041
ENSGALG00000003980	1373.97	1236.43	1895.38	803.143	1101.64	815.883	816.681	1156.73	1493.63	1534.74	1349.7	1512.69	1583.75	999.441	813.136	778.571	1027.13	1045.25	1024.42	797.158
ENSGALG00000003985	317.952	276.677	287.958	438.612	348.268	413.906	440.404	391.091	495.903	371.446	288.627	350.099	305.688	329.009	335.86	382.655	418.418	500.743	441.131	520.629
ENSGALG00000003986	518.106	469.897	504.956	537.388	493.38	434.183	544.14	448.489	441.743	591.759	590.205	566.434	430.874	548.348	526.991	485.897	430.311	527.205	572.091	637.726
ENSGALG00000003987	1343.74	1237.33	1294.78	1084.18	1556.32	1269.15	1590.93	1183.97	1066.28	1183.52	1090.68	1448.29	1254.78	1264.3	1376.59	1374.34	1164.44	1410.63	1138.15	691.771
ENSGALG00000003990	62.548	81.6423	74.0464	121.118	99.1597	102.582	57.5261	79.7747	126.091	79.8236	75.8571	70.185	91.2211	79.6656	134.786	101.347	81.0888	89.5638	80.1273	90.975
ENSGALG00000003991	55.2507	42.6354	28.7958	265.754	389.383	481.896	131.084	122.581	260.645	50.0228	55.5052	42.9367	41.7288	300.039	299.402	287.939	333.005	115.008	192.995	84.6698
ENSGALG00000003995	192.856	236.763	192.315	229.301	204.366	149.101	186.724	172.197	195.484	189.448	221.096	227.069	214.467	245.205	214.332	177.12	156.772	185.234	242.105	225.186
ENSGALG00000003999	253.319	387.347	291.044	492.704	372.454	292.239	337.612	338.556	374.043	302.265	258.099	282.391	258.136	382.809	515.943	413.912	487.614	356.22	224.873	273.826
ENSGALG00000004002	922.583	891.715	875.188	1013.63	1176.61	689.445	871.378	869.739	594.914	940.854	975.967	1013.97	976.26	959.091	942.398	868.552	1087.67	790.808	1013.22	946.681
ENSGALG00000004003	836.058	734.781	744.578	881.928	887.601	781.292	967.569	798.72	669.384	734.377	798.35	813.32	834.576	797.691	742.428	749.209	859.542	741.955	924.479	727.8
ENSGALG00000004004	1021.62	819.144	906.04	1267.62	1039.97	1133.17	1115.63	1151.87	885.178	902.539	1158.21	1017.27	925.797	1052.21	963.389	754.892	1363.37	885.46	1056.3	1044.86
ENSGALG00000004005	968.451	807.352	850.506	785.504	805.371	438.955	1069.42	791.91	462.053	813.137	1042.57	808.366	919.004	835.972	704.865	697.115	717.907	764.346	933.095	943.078
ENSGALG00000004009	8.33973	29.9355	17.4832	43.5085	27.8131	64.4118	25.4624	18.4844	57.545	9.57884	24.0523	11.5599	24.2609	102.427	88.3843	62.513	29.192	41.7286	69.7883	66.655
ENSGALG00000004017	602.546	587.825	490.558	571.489	607.051	484.282	683.711	642.089	449.359	494.906	566.153	588.728	499.775	594.906	436.397	593.874	435.717	473.263	542.798	519.729
ENSGALG00000004018	451.388	328.383	339.38	445.668	556.262	382.893	522.45	564.26	369.811	386.346	215.545	355.879	324.126	295.901	420.93	358.976	364.359	511.939	267.952	392.724
ENSGALG00000004019	140.733	125.185	119.297	177.562	170.506	101.389	134.856	140.092	82.9325	131.975	134.138	154.407	120.334	150.02	135.891	110.819	109.2	121.115	203.334	153.126
ENSGALG00000004028	7.29726	54.4282	15.4263	0	0	0	0	0	22.8488	7.45021	4.62543	7.43135	18.4383	7.24233	0	0	0	33.5864	0	0
ENSGALG00000004033	418.029	672.188	477.188	693.784	463.149	467.582	827.055	772.453	490.825	410.826	283.077	428.541	348.387	407.64	451.865	454.64	581.677	800.985	117.175	71.1587
ENSGALG00000004034	1090.42	1003.29	1115.84	1013.63	1047.22	900.573	1100.54	1038.04	889.409	1053.67	1111.95	1176.63	1071.36	1035.65	1070.55	988.842	1174.17	921.082	999.437	1021.44
ENSGALG00000004035	38.5713	10.8856	29.8243	45.8603	35.0687	21.4706	20.7471	32.1045	23.695	26.6079	12.9512	24.7712	15.527	22.7616	57.4498	27.4678	44.3286	24.4265	20.678	27.923
ENSGALG00000004037	3.1274	2.72141	2.05685	1.1759	0	3.57843	0	1.94572	1.6925	3.19295	7.4007	0.825705	3.88175	2.06924	1.1048	2.8415	1.08118	0	0.861583	0.900743
ENSGALG00000004038	223.088	327.476	417.54	139.933	137.856	339.951	198.984	192.627	336.808	325.68	238.672	300.557	402.732	311.42	312.659	359.923	166.502	461.05	193.856	166.637
ENSGALG00000004039	752.661	546.096	1044.88	631.461	655.422	761.014	636.559	626.523	684.617	781.207	827.028	762.952	736.562	721.129	666.197	677.224	663.847	625.929	1039.93	1239.42
ENSGALG00000004040	1037.25	913.487	1048.99	1170.02	1112.52	1128.4	787.447	980.645	936.799	951.498	1098.08	927.267	1026.72	990.13	963.389	997.367	1062.8	1133.8	930.51	996.222
ENSGALG00000004042	214.748	267.605	280.759	375.113	351.896	302.974	302.719	354.122	324.114	230.956	266.425	231.198	240.668	294.866	313.764	259.524	363.278	270.727	281.738	254.01
ENSGALG00000004045	207.451	250.37	173.803	166.978	162.042	162.222	261.225	222.785	204.793	158.583	152.639	154.407	161.093	131.397	207.703	169.543	134.067	188.288	230.043	224.285
ENSGALG00000004046	100.077	127.906	109.013	83.4892	124.554	149.101	72.6149	62.2632	154.864	106.432	110.085	104.039	131.009	106.566	113.795	129.762	127.58	123.15	105.113	128.806
ENSGALG00000004047	1186.33	840.916	1041.79	1202.95	1031.5	757.435	1291.98	1054.58	695.618	1027.06	1334.9	1199.75	1146.09	1194.98	949.026	888.442	894.14	863.069	1507.77	1339.4
ENSGALG00000004048	684.9	1025.06	545.064	678.497	1041.18	880.295	661.078	862.929	1026.5	850.388	808.526	631.665	668.631	715.956	757.895	1010.63	806.564	762.31	338.602	701.679
ENSGALG00000004049	440.963	369.205	474.103	620.877	626.399	549.886	642.217	595.392	522.983	468.299	520.824	509.46	477.455	618.702	448.55	385.497	566.541	545.525	649.634	544.049
ENSGALG00000004052	671.348	658.581	646.878	576.193	615.516	548.693	653.534	581.772	544.985	574.73	584.655	632.49	706.478	525.586	585.546	565.459	530.862	447.819	843.49	685.465
ENSGALG00000004055	37.5288	33.5641	42.1653	31.7494	18.139	15.5066	37.722	12.6472	22.0025	40.444	24.9773	18.9912	39.7879	31.0386	34.2489	24.6263	18.3801	20.3554	32.7402	64.8535
ENSGALG00000004057	748.491	598.71	612.94	729.061	726.768	695.409	609.21	663.492	647.382	699.255	1451.46	725.795	716.183	653.879	658.463	563.564	595.733	662.569	890.016	1109.72
ENSGALG00000004058	154.285	231.32	192.315	229.301	227.342	149.101	210.3	184.844	176.866	153.261	113.786	153.581	197.969	219.339	243.057	180.909	264.89	222.892	155.085	179.248
ENSGALG00000004059	114.671	156.027	163.519	154.043	105.206	180.115	166.92	111.879	107.474	141.554	130.437	132.939	150.418	184.162	188.921	183.75	191.37	127.221	187.825	169.34
ENSGALG00000004063	569.187	409.119	586.201	472.714	441.382	486.667	634.673	447.517	478.978	470.427	614.258	548.268	554.12	445.921	458.494	381.708	505.994	373.522	533.32	516.126
ENSGALG00000004065	241.852	186.87	189.23	186.969	164.46	170.572	238.592	205.274	208.178	211.799	233.122	228.72	168.856	186.231	239.742	159.124	204.344	213.732	270.537	268.421
ENSGALG00000004066	30.2315	38.0997	52.4496	31.7494	41.115	79.9184	34.8929	60.3175	55.0063	45.7655	54.5801	47.0652	51.4332	31.0386	45.297	51.147	23.7861	35.622	13.7853	22.5186
ENSGALG00000004068	326.292	301.169	439.137	339.836	349.478	362.615	323.466	394.009	340.193	378.896	319.155	341.016	407.584	402.467	294.983	340.98	378.415	385.735	368.758	421.548
ENSGALG00000004069	1.04247	0.907137	3.08527	5.87952	1.20927	2.38562	0.94305	3.89145	5.0775	4.25726	0.925087	4.12853	0	0	0	0	1.08118	0	0	0.900743
ENSGALG00000004070	103.204	110.671	93.5865	103.48	101.578	81.1112	41.4942	89.5033	71.085	87.2738	273.826	104.865	128.098	125.189	95.0131	147.758	87.576	54.9596	200.749	225.186
ENSGALG00000004071	26.0617	13.607	7.19896	57.6193	53.2077	42.9412	23.5763	46.6974	21.1563	19.1577	70.3066	13.2113	14.5566	35.177	38.6681	6.63017	57.3028	19.3376	106.836	54.9453
ENSGALG00000004074	5.21233	1.81427	3.08527	0	0	1.19281	27.3485	12.6472	10.155	1.06432	0.925087	2.47712	0	1.03462	3.31441	8.5245	2.16237	4.07108	0	24.3201
ENSGALG00000004078	37.5288	15.4213	26.739	32.9253	47.1613	17.8922	346.099	83.6662	22.8488	7.45021	15.7265	23.1198	25.2314	11.3808	69.6026	43.5697	29.192	40.7108	25.8475	15.3126
ENSGALG00000004079	708.877	582.382	635.565	645.571	719.513	650.082	847.802	703.379	625.379	577.923	802.05	732.401	700.656	706.644	551.297	521.889	774.128	541.454	764.224	683.664
ENSGALG00000004081	157.412	151.492	134.723	185.793	139.065	213.513	138.628	145.929	114.244	160.712	132.287	149.453	164.974	142.777	193.341	171.437	200.019	182.181	216.257	304.451
ENSGALG00000004082	776.637	959.751	763.09	1127.69	1128.24	925.622	1175.04	1081.82	977.419	911.054	864.956	829.834	853.985	1030.48	1116.96	1007.79	1040.1	931.26	835.736	851.202
ENSGALG00000004083	2.08493	1.81427	0	4.70362	1.20927	4.77125	6.60135	3.89145	10.155	0	0	3.30282	0.970437	0	2.20961	6.63017	1.08118	8.14216	0	18.0149
ENSGALG00000004085	640.074	652.231	730.18	573.841	642.12	683.481	533.766	531.183	670.23	713.091	562.453	632.49	703.567	683.883	626.424	735.001	555.729	718.546	825.397	740.411
ENSGALG00000004087	442.006	784.673	569.746	550.323	495.799	700.18	796.877	777.317	761.625	569.409	587.43	551.571	535.681	640.429	870.585	728.371	769.803	994.362	528.151	725.999
ENSGALG00000004088	405.519	369.205	274.589	212.839	246.69	261.226	318.751	264.619	360.503	304.394	303.429	294.777	295.013	306.247	333.651	384.55	288.676	267.674	250.721	257.613
ENSGALG00000004093	5.21233	19.0499	21.5969	2.35181	36.278	7.15687	2.82915	28.213	4.23125	9.57884	4.62543	12.3856	15.527	6.20771	7.73363	10.4188	9.73066	3.05331	2.58475	217.079
ENSGALG00000004096	30.2315	41.7283	88.4444	23.5181	43.5335	5.96406	1.8861	11.6743	13.54	36.1867	121.186	20.6426	54.3445	21.727	7.73363	8.5245	38.9226	24.4265	215.396	192.759
ENSGALG00000004097	71.9302	56.2425	58.6201	61.147	62.8818	57.255	68.8427	70.0461	42.3125	53.2158	78.6324	71.8364	60.1671	64.1463	89.4891	53.0413	71.3582	52.9241	40.4944	53.1438
ENSGALG00000004098	1525.13	1384.29	1562.17	1576.89	1521.26	1538.73	1742.76	2039.12	1370.93	1311.24	1357.1	1464.8	1204.31	1469.16	1200.92	1188.69	1454.19	1528.69	1963.55	1557.38
ENSGALG00000004101	4.16987	4.53568	18.5116	16.4627	27.8131	8.34968	12.2597	6.81004	12.6938	3.19295	10.176	9.08276	11.6452	13.45	7.73363	8.5245	62.7087	2.03554	13.7853	3.60297
ENSGALG00000004103	519.148	521.604	555.348	302.207	357.942	372.157	311.207	286.994	326.653	477.877	295.103	412.027	407.584	368.324	444.131	580.613	348.141	498.707	264.506	247.704
ENSGALG00000004104	875.672	986.058	738.408	985.408	1054.48	797.991	1221.25	912.545	929.183	830.166	850.155	854.605	804.493	936.33	867.271	983.159	935.225	988.255	924.479	833.187
ENSGALG00000004106	633.82	514.346	967.746	924.261	718.303	500.981	495.101	530.21	500.134	717.348	452.368	797.631	793.818	803.899	564.555	465.059	1068.21	452.908	550.552	384.617
ENSGALG00000004107	14016	12177.4	17861.6	14340.2	14480.9	17491.4	14218.4	12710.4	16543.3	15080.3	14296.3	14094.8	15206.8	12557.2	17736.5	14428.2	15050.1	15999.4	12466.2	18647.2
ENSGALG00000004108	684.9	674.003	618.082	679.673	623.981	830.197	798.763	706.298	709.158	610.917	723.418	611.022	571.588	674.571	577.812	623.236	899.546	699.208	619.478	651.237
ENSGALG00000004110	216.833	198.663	275.617	263.403	249.109	207.549	236.706	241.27	174.328	218.185	255.324	272.483	275.604	180.024	245.266	171.437	219.48	185.234	244.69	217.079
ENSGALG00000004111	28.1466	40.8211	19.54	16.4627	6.04633	15.5066	19.8041	15.5658	23.695	9.57884	10.176	9.90846	29.1131	13.45	18.7817	35.9923	11.893	25.4443	18.0933	24.3201
ENSGALG00000004112	1474.05	1320.79	1572.46	1252.34	1295.12	973.334	1460.78	1187.86	1089.12	1445.34	1112.88	1508.56	1679.83	1382.25	957.865	1154.6	1022.8	1583.65	1442.29	1064.68
ENSGALG00000004113	28.1466	39.0069	67.8759	18.8145	26.6038	47.7125	15.0888	39.8874	25.3875	68.1162	34.2282	42.9367	32.9949	28.9693	27.6201	39.781	40.0038	16.2843	24.1243	13.5111
ENSGALG00000004115	1389.61	1128.48	1468.59	1608.64	1451.12	1481.47	1438.15	1212.19	1035.81	1335.72	1292.35	1440.03	1490.59	1576.76	1292.62	1308.04	1534.2	1364.83	1433.67	1332.2
ENSGALG00000004121	895.479	831.844	1096.3	1117.11	1260.05	992.419	896.841	836.662	721.005	844.002	735.444	890.11	1016.05	925.984	883.843	879.918	1215.25	822.358	1063.19	715.19
ENSGALG00000004122	764.128	786.487	821.71	680.849	659.049	860.017	616.755	706.298	875.023	751.406	819.627	734.878	796.729	769.756	825.288	765.311	813.051	766.381	971.004	739.51
ENSGALG00000004123	52.1233	39.914	31.8811	36.453	35.0687	19.085	41.4942	53.5074	44.005	47.8942	57.3554	41.2853	48.5219	34.1424	60.7642	40.7282	34.5979	53.9418	31.017	37.8312
ENSGALG00000004127	186.601	181.427	177.917	263.403	187.436	153.873	118.824	154.685	131.169	130.911	192.418	177.527	194.087	220.374	130.367	106.083	165.421	185.234	192.133	114.394
ENSGALG00000004128	4.16987	20.8641	2.05685	15.2868	2.41853	5.96406	0.94305	13.6201	13.54	4.25726	6.47561	5.77994	4.85219	7.24233	9.94323	17.049	4.32474	12.2132	2.58475	9.00743
ENSGALG00000004133	1415.67	1380.66	1689.7	1469.88	1261.26	1603.14	1339.13	1450.54	1355.69	1313.36	1516.22	1420.21	1421.69	1350.18	1304.77	1317.51	1467.17	1423.86	1674.06	1413.27
ENSGALG00000004140	2296.55	1675.48	1639.31	2555.24	2349.6	1397.98	3129.98	2071.22	1011.27	1610.31	1793.74	2132.8	1682.74	2216.15	1643.95	1564.72	1895.32	1291.55	2483.08	2271.67
ENSGALG00000004141	3.1274	3.62855	6.17054	2.35181	1.20927	2.38562	0.94305	1.94572	4.23125	0	0	4.95423	1.94087	6.20771	5.52402	2.8415	1.08118	5.08885	3.44633	2.70223
ENSGALG00000004143	3922.8	3464.35	3814.42	3675.88	3844.25	3364.92	3775.03	4123.96	3258.91	3418.58	3248.91	3742.1	3802.17	3897.41	3118.86	3548.09	3372.21	3782.03	3569.54	3548.03
ENSGALG00000004144	338.802	331.105	314.697	331.605	293.851	406.749	247.079	266.564	472.208	401.247	464.394	299.731	336.742	335.216	353.537	319.195	404.363	284.976	423.899	308.955
ENSGALG00000004146	14.5945	8.16423	11.3127	19.9904	15.7204	1.19281	9.4305	3.89145	1.6925	21.2863	26.8275	16.5141	16.4974	15.5193	3.31441	0.947167	1.08118	0	20.678	45.0372
ENSGALG00000004150	541.04	509.811	496.728	571.489	443.8	560.621	884.581	712.135	407.893	503.421	542.101	507.809	473.573	396.259	420.93	457.482	455.179	596.413	645.326	517.927
ENSGALG00000004152	463.898	445.404	616.025	522.101	442.591	557.043	441.347	314.235	467.13	464.041	504.172	484.689	504.627	475.924	435.293	440.433	468.153	524.152	500.58	390.022
ENSGALG00000004153	233.512	253.998	322.925	257.523	200.738	345.915	264.054	288.94	345.27	244.792	217.395	251.014	295.983	240.031	302.716	239.633	225.968	327.722	280.876	308.054
ENSGALG00000004154	9.3822	5.44282	2.05685	1.1759	3.6278	1.19281	6.60135	1.94572	0	11.7075	32.378	3.30282	15.527	7.24233	11.048	3.78867	6.48711	4.07108	31.8786	34.2282
ENSGALG00000004155	8.33973	14.5142	28.7958	8.23133	9.67412	26.2419	5.6583	16.5387	37.235	21.2863	7.4007	12.3856	21.3496	12.4154	15.4673	15.1547	20.5425	34.6042	6.89267	1.80149
ENSGALG00000004156	746.406	657.674	707.555	676.145	719.513	762.207	840.258	743.267	626.225	655.618	652.186	686.161	793.818	918.741	774.467	700.903	731.962	745.008	815.919	810.669
ENSGALG00000004160	2469.6	2100.93	2542.26	2742.21	2760.75	2081.46	2897.05	2364.06	1730.58	2061.58	2150.83	2553.08	2448.41	2788.3	1859.38	2044.93	3034.89	2064.04	2690.72	2309.51
ENSGALG00000004161	69.8452	99.785	56.5633	37.6289	37.4872	130.016	51.8678	30.1587	82.9325	96.8527	52.73	81.7448	98.9846	76.5618	70.7074	81.4563	55.1404	71.2439	80.9888	122.501
ENSGALG00000004162	18.7644	10.8856	11.3127	3.52771	10.8834	13.1209	17.918	25.2944	11.0013	35.1224	11.101	4.95423	26.2018	7.24233	15.4673	8.5245	3.24355	10.1777	26.7091	17.1141
ENSGALG00000004165	289.806	236.763	194.372	350.419	289.014	243.334	294.232	337.583	183.636	216.056	235.897	329.456	235.816	269.001	204.389	208.377	257.322	265.638	271.399	240.498
ENSGALG00000004166	655.711	703.938	631.452	836.068	839.23	740.736	678.053	781.208	602.53	699.255	681.789	771.209	676.395	746.995	708.179	663.964	686.552	712.439	949.465	958.391
ENSGALG00000004167	325.249	446.311	270.475	198.728	241.853	260.033	226.332	338.556	325.806	307.587	188.718	185.784	289.19	314.524	219.856	233.95	136.229	388.788	575.538	405.334
ENSGALG00000004168	673.433	766.53	747.663	920.733	939.599	679.903	885.524	864.875	553.448	668.39	811.301	795.154	724.917	939.434	712.598	737.843	792.508	684.959	867.614	776.441
ENSGALG00000004169	1287.45	1095.82	1024.31	1335.83	1330.19	1032.97	2132.24	1844.55	1129.74	1023.87	1341.38	1130.39	1077.19	1111.18	1133.53	1018.2	1402.3	974.006	1252.74	977.306
ENSGALG00000004170	918.413	911.672	929.694	376.289	471.613	553.465	567.716	702.407	644.843	836.552	841.829	826.531	1113.09	798.725	629.738	699.009	606.545	860.016	927.925	765.632
ENSGALG00000004171	620.267	546.096	565.633	760.81	1009.74	704.952	821.397	801.638	726.083	541.736	619.808	624.233	523.066	721.129	756.791	668.7	903.87	624.911	667.727	603.498
ENSGALG00000004172	890.266	808.259	863.875	877.225	994.016	823.04	761.041	944.649	710.004	833.359	750.246	842.219	864.66	889.772	773.363	789.937	821.7	776.559	795.241	770.135
ENSGALG00000004173	6.2548	0.907137	1.02842	1.1759	1.20927	0	0	1.94572	0.84625	0	5.55052	0	0.970437	0	0	0.947167	2.16237	5.08885	4.30792	0
ENSGALG00000004174	353.396	355.598	490.558	318.67	322.874	429.412	381.935	420.276	374.889	383.153	553.202	422.761	362.944	330.043	328.127	305.935	453.016	362.326	564.337	726.9
ENSGALG00000004176	546.252	509.811	770.289	589.128	576.819	609.527	651.648	601.229	787.859	646.039	744.695	611.022	663.779	638.36	542.459	508.629	545.998	674.782	722.007	1152.95
ENSGALG00000004179	205.366	271.234	297.214	191.672	229.76	261.226	221.617	188.735	269.108	254.371	258.099	222.94	282.397	232.789	271.782	239.633	204.344	290.065	204.195	247.704
ENSGALG00000004180	1395.86	1549.39	1498.41	1132.4	1441.44	1383.66	1193.9	1882.49	1499.56	1643.3	1297.9	1478.01	1616.75	1395.7	1279.36	1383.81	1193.63	1993.81	1340.62	1001.63
ENSGALG00000004184	5995.22	7254.37	5699.52	3306.64	4366.66	5261.49	2598.1	2575.17	3847.05	6693.48	5575.5	5400.11	9055.15	6225.3	4405.96	5867.7	3333.29	2494.56	2961.26	3209.35
ENSGALG00000004186	480.577	240.391	596.485	313.966	334.966	403.17	249.908	286.994	250.49	375.703	286.777	353.402	550.238	306.247	473.961	320.142	416.256	188.288	205.057	190.958
ENSGALG00000004187	534.785	492.575	519.353	625.581	466.776	500.981	469.639	525.346	499.288	478.942	469.019	521.846	572.558	445.921	470.646	437.591	371.928	447.819	553.998	546.751
ENSGALG00000004189	268.956	253.091	234.48	356.299	372.454	233.791	400.796	350.23	269.108	260.757	279.376	289.823	217.378	365.22	227.59	272.784	289.757	279.887	345.495	269.322
ENSGALG00000004190	879.842	854.523	793.942	479.769	695.327	456.847	758.212	614.849	627.072	654.554	856.631	822.403	767.616	561.798	626.424	506.734	669.253	677.835	534.182	760.227
ENSGALG00000004191	703.665	548.818	570.775	622.053	619.144	573.742	561.115	566.206	426.51	599.209	554.127	550.745	583.233	661.121	544.668	587.243	543.836	595.396	458.362	431.456
ENSGALG00000004192	845.44	741.131	819.653	961.89	893.647	966.177	1093.94	922.273	847.097	727.991	725.268	819.1	640.489	905.291	898.205	792.779	1029.29	868.158	812.473	762.929
ENSGALG00000004193	246.022	227.691	243.736	236.357	316.827	225.441	219.731	252.944	236.104	172.419	209.995	256.794	186.324	275.209	192.236	186.592	220.562	188.288	304.139	400.831
ENSGALG00000004195	63.5904	41.7283	44.2222	32.9253	29.0224	72.7615	78.2732	28.213	26.2338	41.5083	48.1045	48.7166	51.4332	62.0771	32.0393	50.1998	49.7345	26.462	31.017	37.8312
ENSGALG00000004196	42.7411	20.8641	23.6537	27.0458	6.04633	14.3137	29.2346	31.1316	3.385	15.9647	12.0261	33.8539	26.2018	8.27695	6.62882	8.5245	16.2178	11.1955	20.678	0.900743
ENSGALG00000004197	165.752	171.449	174.832	183.441	146.321	209.935	127.312	181.925	234.411	206.477	196.118	145.324	198.94	180.024	145.834	194.169	231.374	156.737	188.687	249.506
ENSGALG00000004198	831.888	821.866	873.131	930.14	964.994	910.115	827.055	933.948	726.929	955.755	772.448	926.441	910.27	848.387	860.642	854.344	856.298	787.754	831.428	826.882
ENSGALG00000004199	842.313	854.523	816.568	1512.21	1422.1	979.298	1382.51	990.374	698.157	806.751	619.808	943.781	864.66	1409.15	982.17	896.967	1272.55	938.384	1039.93	767.433
ENSGALG00000004200	598.376	508.904	554.32	558.555	620.353	610.72	651.648	542.857	586.452	535.35	447.742	528.451	531.8	578.352	570.079	611.87	702.77	547.56	438.546	546.751
ENSGALG00000004203	637.989	654.953	718.868	867.817	798.115	694.216	653.534	673.221	530.599	650.296	638.31	731.575	600.701	689.056	666.197	569.247	761.154	590.307	646.188	625.116
ENSGALG00000004204	806.869	706.659	745.606	844.299	860.997	732.386	1056.22	916.436	730.314	736.506	865.881	896.716	758.882	779.068	751.266	601.451	807.645	670.711	846.936	898.041
ENSGALG00000004205	656.754	537.932	467.932	550.323	689.281	561.814	839.315	820.123	416.355	421.469	705.841	578.819	562.854	301.074	292.773	365.606	664.929	365.38	376.512	329.672
ENSGALG00000004209	5.21233	9.9785	13.3695	78.7856	25.3946	76.3399	1.8861	4.86431	5.0775	5.32158	0.925087	9.90846	4.85219	50.6963	30.9345	17.049	7.56829	2.03554	0.861583	1.80149
ENSGALG00000004212	1925.44	1764.38	1950.92	2006.09	2183.93	2465.54	2301.04	2108.19	2077.54	1657.14	1581.9	1855.36	1780.75	1797.13	2176.46	2133.02	2212.1	2044.7	1529.31	1410.56
ENSGALG00000004215	793.317	615.946	756.919	649.099	825.928	660.818	793.105	767.588	474.746	610.917	1019.45	824.054	746.266	664.225	604.328	549.357	680.065	594.378	722.868	834.989
ENSGALG00000004216	195.984	175.077	183.059	164.627	170.506	121.667	203.699	135.228	131.169	214.992	183.167	176.701	171.767	155.193	121.528	161.018	181.639	135.363	212.811	167.538
ENSGALG00000004220	4810.98	3905.22	4750.28	4961.14	5334.07	4164.11	4721.85	4736.87	3114.2	4379.66	4259.1	4648.72	4403.85	4484.04	3496.7	3415.48	4444.75	3681.28	3652.25	3881.3
ENSGALG00000004221	321.08	463.547	381.545	271.634	290.224	407.942	323.466	301.587	390.968	352.288	246.998	286.52	301.806	374.532	369.004	383.603	308.138	573.005	151.639	39.6327
ENSGALG00000004222	3844.62	3381.81	3005.05	4394.35	4901.15	3380.43	5484.78	4135.64	2590.37	4131.67	2733.63	3898.98	3945.8	4499.56	3015.01	3344.45	3521.42	3357.62	2661.43	2193.31
ENSGALG00000004224	146.988	146.049	167.633	190.496	157.204	156.258	198.984	143.011	134.554	141.554	141.538	116.424	101.896	177.954	155.777	130.709	209.75	196.43	123.206	119.799
ENSGALG00000004225	361.736	418.19	421.653	442.14	389.383	432.991	479.069	422.222	470.515	360.803	289.552	341.842	357.121	529.725	457.389	571.142	419.5	542.472	469.563	545.85
ENSGALG00000004227	756.831	678.538	613.968	587.952	603.423	675.131	646.932	727.701	517.905	564.087	704.916	635.793	633.696	608.356	502.686	630.813	686.552	522.116	727.176	663.848
ENSGALG00000004228	370.076	503.461	432.966	413.918	389.383	582.092	463.038	436.815	555.987	456.591	383.911	371.567	419.229	400.397	508.21	481.161	456.26	493.619	404.083	418.846
ENSGALG00000004231	126.138	134.256	169.69	111.711	233.388	341.144	105.622	168.305	209.024	149.004	126.737	145.324	152.359	103.462	157.987	289.833	331.924	162.843	211.95	126.104
ENSGALG00000004234	150.115	204.106	140.894	117.59	170.506	168.186	178.236	150.794	228.488	230.956	187.793	146.976	144.595	115.877	222.066	99.4525	248.672	208.643	210.226	211.675
ENSGALG00000004236	1383.35	1162.04	1844.99	1667.43	1257.64	1300.16	1206.16	1467.08	1026.5	1231.41	1038.87	1290.58	1461.48	1558.14	1263.9	1255.94	1479.06	1262.04	1513.8	956.589
ENSGALG00000004237	3276.47	2818.47	2991.68	3225.51	3354.5	2987.99	3464.77	3420.58	2543.83	2635.24	3295.16	3248.32	3047.17	2872.1	2598.5	2581.03	3484.66	2785.64	3751.33	2863.46
ENSGALG00000004238	246.022	189.592	264.305	139.933	185.018	238.562	121.653	163.441	165.865	220.313	249.773	207.252	187.294	120.016	185.607	202.694	204.344	125.186	174.04	192.759
ENSGALG00000004239	40.6562	41.7283	37.0232	5.87952	43.5335	26.2419	29.2346	17.5115	38.9275	44.7012	35.1533	33.8539	38.8175	45.5232	36.4585	40.7282	60.5463	30.5331	28.4323	19.8163
ENSGALG00000004240	153.243	161.47	189.23	146.988	158.414	87.0752	124.483	122.581	119.321	137.297	149.864	149.453	136.832	105.531	142.52	130.709	116.768	142.488	168.87	181.049
ENSGALG00000004243	41.6987	17.2356	57.5917	29.3976	44.7428	35.7843	20.7471	25.2944	50.775	41.5083	56.4303	47.8909	125.186	99.3234	33.1441	31.2565	52.978	22.3909	54.2798	58.5483
ENSGALG00000004244	714.089	839.101	882.387	627.933	692.909	860.017	635.616	670.302	731.16	755.664	599.456	666.344	833.606	744.925	639.681	844.873	701.689	1006.57	756.47	506.218
ENSGALG00000004245	384.67	420.004	324.982	145.812	230.97	249.298	153.717	111.879	142.17	354.417	324.706	388.907	286.279	147.95	243.057	164.807	237.861	162.843	124.068	99.9825
ENSGALG00000004246	250.192	200.477	333.209	150.516	116.089	161.03	188.61	188.735	189.56	185.191	113.786	151.104	270.752	264.862	251.895	232.056	200.019	151.648	134.407	72.0594
ENSGALG00000004247	1183.2	1246.41	1436.71	618.526	821.091	443.726	602.609	756.887	901.257	1350.62	817.777	1125.44	1189.76	978.749	582.232	628.919	861.704	1122.6	1011.5	1018.74
ENSGALG00000004248	3.1274	0.907137	0	3.52771	1.20927	2.38562	0	0.972862	2.53875	0	0	0	0	3.10386	1.1048	0.947167	2.16237	1.01777	0.861583	4.50372
ENSGALG00000004249	114.671	115.206	76.1033	104.655	59.254	166.994	91.4759	84.639	156.556	117.075	89.7334	118.076	61.1376	94.1503	109.376	139.234	142.716	182.181	66.3419	52.2431
ENSGALG00000004250	144.903	175.077	140.894	63.4988	130.601	94.2321	187.667	117.716	121.014	160.712	129.512	180.829	172.738	147.95	65.1834	128.815	158.934	133.328	146.469	35.129
ENSGALG00000004251	31.274	17.2356	10.2842	25.8699	18.139	13.1209	50.9247	31.1316	55.0063	21.2863	53.655	35.5053	23.2905	4.13847	9.94323	10.4188	9.73066	15.2666	10.339	8.10669
ENSGALG00000004252	29.1891	52.6139	31.8811	35.2771	15.7204	36.9772	18.861	53.5074	71.9313	37.251	11.101	23.9455	44.6401	20.6924	48.6114	39.781	22.7049	59.0307	87.0199	67.5557
ENSGALG00000004254	42.7411	69.8495	52.4496	68.2024	47.1613	63.219	50.9247	63.236	80.3938	56.4087	61.9808	25.5969	54.3445	40.3501	61.869	66.3017	42.1662	130.275	88.7431	117.097
ENSGALG00000004255	58.3781	60.7782	42.1653	49.388	60.4633	47.7125	45.2664	59.3446	111.705	71.3091	57.3554	51.1937	53.3741	40.3501	56.345	54.9357	74.6017	45.7997	71.5114	32.4268
ENSGALG00000004257	2051.57	2481.93	1829.56	2659.9	2072.68	2020.62	2282.18	2035.23	1881.21	2525.62	1367.28	1909.03	2407.66	3097.65	1915.73	2812.14	1833.69	3067.56	1386.29	490.004
ENSGALG00000004259	618.183	451.754	611.912	556.203	653.003	553.465	582.805	643.062	451.051	550.251	624.434	579.645	614.287	499.721	485.009	460.323	607.626	531.276	744.408	575.575
ENSGALG00000004260	718.259	753.831	616.025	771.393	759.418	417.484	1269.35	752.023	605.069	714.155	677.164	890.936	883.098	906.326	526.991	793.726	647.63	738.901	866.753	557.56
ENSGALG00000004261	22.9343	71.6638	27.7674	0	1.20927	64.4118	3.7722	1.94572	98.165	25.5436	13.8763	4.95423	38.8175	30.0039	8.83843	98.5053	1.08118	56.9951	0.861583	2.70223
ENSGALG00000004262	1.04247	0.907137	1.02842	0	2.41853	0	1.8861	3.89145	1.6925	1.06432	0	5.77994	1.94087	0	2.20961	1.89433	5.40592	0	0.861583	0.900743
ENSGALG00000004263	2335.12	1909.52	2444.56	2140.15	2135.56	1811.88	2186.93	2215.21	1425.93	2307.43	2380.25	2238.49	2356.22	2153.04	1867.12	1617.76	1939.65	2077.27	2045.4	1914.98
ENSGALG00000004266	85.4822	119.742	80.217	99.9519	59.254	90.6537	54.6969	49.616	147.248	91.5311	64.7561	51.1937	65.0193	80.7002	87.2795	162.913	65.9523	154.701	65.4803	95.4788
ENSGALG00000004267	447.218	472.618	461.762	484.473	540.541	430.605	370.619	505.888	374.889	489.585	630.909	446.707	470.662	540.071	445.236	429.067	383.821	451.89	696.159	752.12
ENSGALG00000004268	538.955	535.211	546.092	585.6	588.912	656.046	675.224	671.275	572.065	537.479	579.104	551.571	493.953	493.513	610.956	510.523	660.604	584.2	521.258	412.54
ENSGALG00000004270	611.928	715.731	564.604	1046.55	349.478	2207.89	510.19	361.905	1224.52	633.267	402.413	293.951	411.465	754.237	1453.92	1765.52	493.02	1471.7	764.224	1027.75
ENSGALG00000004272	358.608	424.54	342.465	395.104	349.478	324.445	370.619	353.149	440.05	368.253	344.132	387.256	337.712	313.489	473.961	392.127	413.013	345.024	372.204	495.409
ENSGALG00000004273	577.526	517.975	638.651	770.217	678.398	522.451	472.468	635.279	618.609	568.344	450.517	450.835	532.77	761.479	597.699	415.806	668.172	573.005	471.286	371.106
ENSGALG00000004274	118.841	135.163	132.667	77.6097	93.1134	165.801	51.8678	83.6662	107.474	173.483	137.838	137.067	144.595	124.154	153.568	112.713	97.3066	67.1728	52.5566	35.129
ENSGALG00000004276	478.492	181.427	304.413	190.496	775.139	124.052	259.339	181.925	104.935	238.407	943.589	329.456	299.865	220.374	176.769	76.7205	175.152	85.4927	793.518	1102.51
ENSGALG00000004280	418.029	569.682	500.842	205.783	289.014	219.477	264.997	225.704	344.424	369.317	341.357	350.099	390.116	342.459	351.328	424.331	296.245	429.499	301.554	170.24
ENSGALG00000004282	899.648	895.344	1097.33	940.723	887.601	1295.39	1038.3	911.572	1231.29	903.603	898.259	906.624	916.093	923.914	1207.55	1132.81	1243.36	1186.72	746.993	856.607
ENSGALG00000004285	149.073	242.205	195.4	146.988	158.414	94.2321	97.1342	154.685	141.324	181.998	144.314	170.921	189.235	214.166	113.795	126.92	136.229	187.27	142.161	63.052
ENSGALG00000004286	0	4.53568	1.02842	1.1759	0	1.19281	2.82915	1.94572	4.23125	4.25726	5.55052	2.47712	0.970437	3.10386	1.1048	3.78867	0	0	1.72317	8.10669
ENSGALG00000004288	247.065	313.869	218.026	284.569	287.805	285.082	400.796	379.416	329.191	243.728	222.021	258.446	229.994	306.247	365.69	320.142	313.544	327.722	201.611	241.399
ENSGALG00000004290	1.04247	21.7713	6.17054	1.1759	4.83706	13.1209	0.94305	10.7015	49.0825	3.19295	2.77526	1.65141	6.79306	8.27695	22.0961	25.5735	2.16237	22.3909	1.72317	16.2134
ENSGALG00000004294	404.477	474.432	412.398	383.345	302.316	534.38	411.17	358.986	501.827	545.994	450.517	412.853	419.229	432.471	462.913	515.259	454.098	562.827	480.764	883.629
ENSGALG00000004295	3059.64	2559.94	2320.12	3205.52	4101.83	2119.63	4224.86	3848.64	1806.74	2591.61	2426.5	2810.7	2982.15	2884.52	2544.36	2253.31	3362.48	2401.94	3351.56	2495.06
ENSGALG00000004297	2415.39	3439.86	2687.27	4349.67	4110.29	3516.41	3655.26	3420.58	3748.04	2672.49	1807.62	2830.52	2393.1	2755.19	3152	4324.76	3935.51	4004.93	1559.47	1475.42
ENSGALG00000004300	464.94	465.361	554.32	432.733	539.332	492.631	410.227	404.711	445.974	411.89	481.045	536.708	480.367	550.417	423.14	535.149	495.183	677.835	514.365	502.615
ENSGALG00000004302	967.409	768.345	962.604	931.316	935.971	778.906	998.69	828.879	747.239	897.218	1094.38	978.461	893.773	932.191	903.729	748.262	971.985	813.199	1100.24	1221.41
ENSGALG00000004304	2148.52	2101.84	1841.91	1628.63	1616.79	1723.61	2030.39	2008.96	1975.99	2017.94	2233.16	2017.2	1957.37	1820.93	1589.81	1683.12	1870.45	1635.56	2149.65	2432.91
ENSGALG00000004306	57.3356	48.9854	48.3359	21.1663	27.8131	46.5197	17.918	26.2673	27.9263	40.444	58.2805	57.7994	51.4332	27.9347	26.5153	41.6753	33.5167	21.3732	12.9238	25.2208
ENSGALG00000004309	85.4822	20.8641	25.7106	15.2868	16.9297	29.8203	12.2597	59.3446	10.155	26.6079	69.3815	119.727	26.2018	10.3462	13.2576	5.683	12.9742	18.3199	7.75425	6.3052
ENSGALG00000004310	405.519	367.39	347.607	489.176	518.775	270.768	432.86	467.947	175.174	321.423	328.406	445.881	307.629	491.444	292.773	247.211	358.953	230.016	342.91	283.734
ENSGALG00000004311	184.517	157.842	187.173	171.682	143.903	207.549	168.806	148.848	175.174	142.618	143.388	160.187	154.3	140.708	180.083	158.177	136.229	158.772	161.116	173.843
ENSGALG00000004319	292.933	302.984	299.271	242.236	218.877	162.222	165.977	181.925	217.486	275.658	248.848	282.391	279.486	228.651	314.869	229.214	259.484	238.158	312.755	200.866
ENSGALG00000004320	59.4206	110.671	82.2738	11.759	4.83706	137.173	7.5444	12.6472	137.093	156.454	36.0784	15.6884	92.1916	73.4579	26.5153	326.773	7.56829	147.577	9.47742	8.10669
ENSGALG00000004321	271.041	281.212	248.878	155.219	224.923	246.912	211.243	200.41	290.264	275.658	271.05	184.132	225.141	196.578	245.266	192.275	178.395	260.549	238.659	337.779
ENSGALG00000004323	1032.04	1292.67	871.074	1720.35	1432.98	1130.79	1433.44	1219.97	1202.52	1013.23	975.042	999.929	883.098	1296.38	1219.7	1254.05	1229.31	1330.23	941.711	1101.61
ENSGALG00000004324	398.222	559.703	385.659	570.314	478.869	467.582	563.001	548.694	541.6	384.218	331.181	343.493	407.584	496.617	521.467	551.251	542.755	550.614	360.142	419.746
ENSGALG00000004325	2067.21	2036.52	1883.04	2457.64	2657.96	1745.08	1569.24	2206.45	1372.62	1912.57	2551.39	1968.48	2051.5	1969.91	1453.92	1165.96	2140.75	1695.61	1861.88	1497.03
ENSGALG00000004326	597.333	526.139	582.087	577.369	582.866	517.68	507.361	537.993	470.515	500.228	571.704	558.177	513.361	506.963	473.961	486.844	385.983	542.472	523.843	568.369
ENSGALG00000004328	446.176	394.604	300.299	388.048	374.872	285.082	323.466	310.343	290.264	350.16	341.357	368.265	384.293	419.02	414.301	404.44	312.462	325.687	307.585	352.191
ENSGALG00000004329	1553.27	1958.51	2256.36	1698.01	1437.82	2312.86	1329.7	1541.01	1965.84	2088.19	1629.08	1635.72	2049.56	1772.3	2051.62	2460.74	2054.25	2008.06	1431.95	1401.56
ENSGALG00000004333	792.274	699.402	593.4	984.232	1105.27	761.014	1079.79	850.282	818.324	649.232	670.688	724.144	527.918	720.094	934.664	751.103	903.87	903.78	851.244	1741.14
ENSGALG00000004334	41.6987	36.2855	32.9095	111.711	122.136	66.7974	51.8678	89.5033	42.3125	45.7655	79.5575	63.5793	72.7828	52.7655	89.4891	64.4073	78.9265	67.1728	33.6018	74.7617
ENSGALG00000004336	69.8452	106.135	30.8527	52.9157	22.976	97.8105	42.4373	44.7517	91.395	61.7303	36.0784	25.5969	33.9653	70.3541	91.6987	118.396	21.6237	100.759	106.836	82.8684
ENSGALG00000004339	10.4247	1.81427	3.08527	3.52771	14.5112	1.19281	7.5444	33.0773	5.0775	8.51452	21.277	3.30282	5.82262	9.31157	4.41921	3.78867	0	6.10662	1.72317	0
ENSGALG00000004341	174.092	178.706	231.395	250.468	192.273	187.271	123.54	229.595	205.639	217.12	155.415	209.729	209.614	198.647	208.808	207.43	188.126	239.176	295.523	235.995
ENSGALG00000004342	103.204	107.042	132.667	98.776	130.601	127.631	67.8996	86.5847	60.93	122.396	217.395	148.627	138.773	104.496	77.3363	106.083	80.0077	87.5283	214.534	253.109
ENSGALG00000004343	36.4863	52.6139	39.0801	4.70362	9.67412	5.96406	9.4305	11.6743	20.31	22.3506	14.8014	17.3398	2.91131	8.27695	9.94323	9.47167	20.5425	6.10662	8.61583	11.7097
ENSGALG00000004345	380.5	426.354	435.023	504.463	373.663	594.02	401.739	433.897	568.68	417.211	359.859	391.384	322.185	573.179	396.625	298.358	596.814	1002.5	187.825	148.623
ENSGALG00000004346	5.21233	1.81427	0	0	1.20927	0	0	1.94572	0.84625	8.51452	13.8763	1.65141	1.94087	3.10386	2.20961	0.947167	3.24355	0	2.58475	6.3052
ENSGALG00000004347	114.671	124.278	100.785	58.7952	85.8578	182.5	103.736	97.2862	200.561	139.425	105.46	123.03	110.63	90.0118	106.061	120.29	223.805	159.79	83.5736	71.1587
ENSGALG00000004348	165.752	184.149	145.008	138.757	125.764	116.896	165.034	171.224	179.405	141.554	123.962	165.967	149.447	147.95	106.061	129.762	174.071	189.305	183.517	161.233
ENSGALG00000004350	25.0192	37.1926	32.9095	21.1663	41.115	33.3987	30.1776	35.9959	34.6963	27.6722	42.554	28.074	20.3792	33.1078	27.6201	20.8377	27.0296	18.3199	47.3871	46.8386
ENSGALG00000004352	1194.67	1058.63	1126.12	1314.66	1313.26	1102.16	1397.6	1190.78	967.264	1201.61	1165.61	1187.36	1177.14	1503.3	1195.4	1151.75	1303.91	1241.68	1488.82	1370.93
ENSGALG00000004353	185.559	155.12	204.656	238.709	221.296	171.765	177.293	202.355	139.631	150.068	220.171	173.398	229.994	230.72	169.035	138.286	217.318	170.985	177.486	208.072
ENSGALG00000004355	708.877	859.058	751.777	746.699	620.353	676.324	642.217	621.659	679.539	900.411	499.547	673.776	751.119	908.395	571.184	548.41	821.7	1314.96	598.8	423.349
ENSGALG00000004357	1931.69	2387.58	1966.34	1408.73	1477.72	1581.67	1164.67	1150.9	1702.66	2475.6	2157.3	2504.36	2473.65	1611.94	1748.9	2055.35	1519.06	991.308	975.312	1201.59
ENSGALG00000004360	8.33973	1.81427	3.08527	0	1.20927	8.34968	2.82915	8.75576	1.6925	11.7075	9.25087	2.47712	9.70437	3.10386	4.41921	7.57733	2.16237	3.05331	1.72317	9.00743
ENSGALG00000004362	156.37	119.742	199.514	122.294	114.88	126.438	100.906	123.554	145.555	150.068	149.864	142.847	153.329	124.154	131.472	169.543	100.55	139.435	174.04	149.523
ENSGALG00000004363	1089.38	1047.74	960.547	1065.37	961.366	1110.51	1275	1075.01	1226.22	916.375	874.207	933.047	888.921	1001.51	1208.66	1210.48	1199.03	1112.42	1164.86	1171.87
ENSGALG00000004364	495.172	703.031	468.961	747.875	506.682	455.654	943.05	802.611	554.294	625.817	567.078	601.939	563.824	598.009	517.048	436.644	593.57	581.147	810.75	390.022
ENSGALG00000004365	2565.51	2741.37	2834.33	1038.32	1581.72	589.249	2072.82	1925.29	1371.77	2386.19	1291.42	2439.96	1855.48	1760.92	770.048	984.106	1453.11	1683.39	1059.75	837.691
ENSGALG00000004366	2214.2	2181.66	2173.06	2806.88	3007.44	2174.5	2409.49	2635.48	1998.84	2031.78	2126.77	2156.74	2037.92	1940.94	2189.72	2275.09	2422.93	2148.51	2275.44	1835.71
ENSGALG00000004367	33.3589	36.2855	18.5116	96.4242	26.6038	39.3628	29.2346	21.403	33.0038	20.222	39.7787	36.331	25.2314	26.9001	40.8777	41.6753	19.4613	59.0307	14.6469	29.7245
ENSGALG00000004368	37.5288	48.9854	31.8811	36.453	24.1853	36.9772	47.1525	35.9959	54.16	36.1867	35.1533	23.9455	53.3741	40.3501	56.345	57.7772	62.7087	54.9596	36.1865	34.2282
ENSGALG00000004369	68.8028	75.2923	75.0749	32.9253	111.252	81.1112	61.2983	112.852	56.6988	77.695	46.2543	78.442	80.5463	115.877	77.3363	75.7733	98.3878	71.2439	46.5255	32.4268
ENSGALG00000004370	39.6137	48.0782	34.9664	65.8506	31.4409	23.8562	60.3552	42.8059	44.8513	36.1867	39.7787	30.5511	28.1427	58.9733	46.4018	46.4112	68.1146	41.7286	65.4803	59.449
ENSGALG00000004372	175.134	190.499	181.002	199.904	169.297	143.137	361.188	228.623	193.791	197.963	150.789	234.5	196.999	193.474	165.721	152.494	201.1	226.963	154.223	165.737
ENSGALG00000004373	2420.61	2322.27	2614.25	1966.11	1460.79	1989.61	1761.62	1344.5	1803.36	2547.97	2937.15	2490.33	1932.14	1688.5	1508.06	1685.01	1865.04	1930.71	1655.1	1188.08
ENSGALG00000004375	1042.47	980.615	1118.92	1153.56	1050.85	1301.36	1089.22	1102.25	1152.59	1007.91	1106.4	977.635	1089.8	1096.7	962.284	1004.94	979.553	1041.18	1176.92	1108.81
ENSGALG00000004376	134.478	168.727	176.889	135.229	130.601	94.2321	194.268	143.011	160.788	126.653	160.965	166.792	128.098	122.085	129.262	132.603	131.905	104.83	149.054	21.6178
ENSGALG00000004378	402.392	431.797	423.71	576.193	553.843	502.174	404.568	528.264	431.588	455.527	405.188	426.89	360.032	527.655	490.533	496.315	498.426	493.619	377.374	473.791
ENSGALG00000004379	101.119	100.692	75.0749	119.942	81.0208	106.16	126.369	96.3134	88.01	86.2095	75.8571	95.7818	107.719	98.2888	130.367	92.8223	135.148	111.955	88.7431	103.585
ENSGALG00000004383	283.551	253.998	282.816	259.875	239.434	195.621	173.521	220.84	235.258	242.664	341.357	262.574	229.023	228.651	204.389	197.011	209.75	218.821	261.06	326.069
ENSGALG00000004386	1213.43	1333.49	1155.95	1752.1	2728.1	849.282	4536.07	2009.93	610.993	1115.4	896.409	1877.65	1333.38	1459.85	914.777	788.99	1399.05	749.079	935.68	390.022
ENSGALG00000004387	3796.66	3473.43	4249.44	3856.97	5140.59	4421.75	3686.38	4608.45	3660.03	3617.61	3292.38	3623.2	3692.51	4013.28	4369.5	3364.34	5107.52	3936.74	3654.84	3039.11
ENSGALG00000004390	465.982	589.639	402.113	402.159	320.455	487.86	419.657	414.439	583.913	486.392	374.66	435.972	468.721	445.921	409.882	512.417	483.29	599.467	403.221	358.496
ENSGALG00000004394	48.9959	50.7997	51.4211	38.8048	55.6262	34.5915	26.4054	32.1045	44.8513	91.5311	50.8798	63.5793	69.8715	32.0732	64.0786	34.098	42.1662	50.8885	8.61583	9.90817
ENSGALG00000004397	154.285	344.712	204.656	197.552	218.877	201.585	231.047	211.111	281.801	205.413	278.451	191.564	218.348	260.724	254.105	333.403	273.54	282.94	254.167	299.047
ENSGALG00000004398	48.9959	87.0851	41.1369	24.694	13.3019	60.8334	25.4624	31.1316	85.4713	60.666	35.1533	59.4508	76.6646	81.7349	26.5153	95.6638	34.5979	64.1195	58.5877	62.1513
ENSGALG00000004400	201.196	247.648	163.519	182.265	119.717	233.791	224.446	188.735	300.419	272.465	259.949	213.032	258.136	241.066	199.969	225.426	135.148	361.308	240.382	393.625
ENSGALG00000004410	1042.47	928.908	1156.98	888.984	900.902	979.298	1009.06	1003.99	792.937	1013.23	1078.65	1192.32	1025.75	878.391	931.349	868.552	827.106	804.039	804.719	1149.35
ENSGALG00000004412	474.322	419.097	410.341	506.815	487.334	437.762	405.512	439.734	437.511	367.189	433.866	468.175	436.697	509.032	481.694	364.659	531.943	420.339	433.376	552.155
ENSGALG00000004413	894.436	992.407	980.087	559.73	640.91	500.981	872.321	816.231	338.5	850.388	727.118	846.348	1007.31	559.729	572.288	568.3	623.844	565.88	447.162	538.644
ENSGALG00000004416	545.21	578.753	681.844	626.757	632.446	654.854	704.458	736.457	715.082	653.489	503.247	625.059	675.424	695.264	693.817	693.326	581.677	778.594	872.784	815.172
ENSGALG00000004418	6.2548	6.34996	8.22738	14.1109	7.25559	5.96406	10.3736	24.3216	5.0775	4.25726	15.7265	4.95423	4.85219	9.31157	3.31441	2.8415	11.893	10.1777	7.75425	15.3126
ENSGALG00000004420	940.305	1373.4	918.382	1797.96	1662.74	1642.5	1666.37	1500.15	1882.06	969.591	672.538	702.675	829.724	1654.35	1594.23	2160.49	1609.88	1806.54	784.041	907.048
ENSGALG00000004424	79.2274	119.742	129.581	159.923	122.136	176.536	167.863	121.608	307.189	91.5311	86.9582	93.3047	83.4576	108.635	194.445	136.392	140.554	230.016	72.373	83.7691
ENSGALG00000004425	158.455	193.22	255.049	212.839	245.481	177.729	236.706	204.301	191.253	210.734	245.148	214.683	238.728	210.028	208.808	159.124	212.993	222.892	289.492	263.017
ENSGALG00000004428	42.7411	39.914	70.9612	49.388	77.393	81.1112	69.7857	56.426	67.7	46.8299	40.7038	49.5423	46.581	53.8002	56.345	53.9885	71.3582	64.1195	37.0481	63.9528
ENSGALG00000004431	1615.82	1273.62	1274.22	1531.03	1576.88	911.308	1829.52	1729.75	942.723	1604.99	1931.58	1833.07	1456.63	1505.37	1121.38	1074.09	1431.49	1073.75	1617.19	1434.88
ENSGALG00000004435	861.077	784.673	988.314	547.971	639.701	887.452	784.618	607.066	757.394	940.854	681.789	758.823	861.748	697.333	707.074	733.107	733.043	817.27	804.719	707.083
ENSGALG00000004436	117.799	177.799	102.842	184.617	232.179	225.441	188.61	204.301	566.142	150.068	73.0819	88.3505	115.482	185.197	253	258.577	400.038	465.121	67.2035	87.3721
ENSGALG00000004437	96.9494	117.928	93.5865	110.535	108.834	87.0752	154.66	135.228	110.859	110.689	69.3815	80.9191	60.1671	102.427	135.891	68.196	200.019	98.7237	45.6639	45.0372
ENSGALG00000004438	152.2	157.842	167.633	115.239	147.53	178.922	113.166	135.228	165.865	167.097	139.688	123.03	195.058	192.439	181.188	228.267	158.934	123.15	193.856	245.002
ENSGALG00000004440	547.295	527.954	403.142	531.509	507.891	348.301	579.976	519.508	396.891	440.626	437.566	531.754	531.8	568.006	396.625	395.916	442.205	486.494	433.376	534.141
ENSGALG00000004441	5.21233	1.81427	5.14211	2.35181	9.67412	8.34968	0.94305	6.81004	5.92375	3.19295	2.77526	1.65141	0	7.24233	14.3624	4.73583	1.08118	5.08885	6.03108	5.40446
ENSGALG00000004442	996.598	672.188	972.888	1291.14	1076.25	1010.31	1308.95	1248.18	636.38	895.089	1000.94	1082.5	806.434	1013.93	1113.64	703.745	1485.55	909.887	971.866	865.614
ENSGALG00000004444	2.08493	6.34996	0	1.1759	0	14.3137	4.71525	5.83717	3.385	8.51452	15.7265	3.30282	8.73394	4.13847	2.20961	7.57733	3.24355	2.03554	3.44633	7.20594
ENSGALG00000004445	2.08493	6.34996	8.22738	3.52771	4.83706	0	2.82915	0.972862	12.6938	2.12863	1.85017	0.825705	2.91131	1.03462	3.31441	7.57733	1.08118	4.07108	0	1.80149
ENSGALG00000004446	23.9767	4.53568	0	16.4627	10.8834	16.6994	6.60135	3.89145	3.385	6.38589	11.101	12.3856	1.94087	1.03462	20.9913	0.947167	46.4909	1.01777	3.44633	0
ENSGALG00000004448	4.16987	16.3285	13.3695	23.5181	2.41853	16.6994	0.94305	9.72862	14.3863	46.8299	13.8763	8.25705	13.5861	49.6617	19.8865	82.4035	12.9742	26.462	0	0
ENSGALG00000004449	172.007	595.082	264.305	1645.09	333.757	388.857	3.7722	45.7245	264.03	290.558	106.385	42.111	392.057	999.441	330.336	1299.51	175.152	870.194	0	0
[truncated: 15,647 more rows]
